# Supplementary material for: Antibiotic treatment for Tuberculosis induces a profound dysbiosis of the microbiome that persists long after therapy is completed
Source: Sci Rep. 2017 Sep 7;7:10767. doi: 10.1038/s41598-017-10346-6 (PMC5589918; doi:10.1038/s41598-017-10346-6)
Supplement: Supplementary file 2 — SI Table 1 [file 41598_2017_10346_MOESM2_ESM.xlsx]

## Sheet: Mtb uninfected cohort
	Healthy Haitian cohort - Genus			Healthy Haitian cohort - Phylum
	Ruminococcus	0.0734		Firmicutes	0.779
	Ruminiclostridium	0.0523		Bacteroidetes	0.108
	Blautia	0.0435		Actinobacteria	0.035
	Sporobacter	0.0435		Proteobacteria	0.032
	Eubacterium	0.0432		Tenericutes	0.026
	Oscillibacter	0.039		Verrucomicrobia	0.005
	Lachnoclostridium	0.035		Lentisphaerae	0.004
	Prevotella	0.0318		other	0.004
	Faecalibacterium	0.0312		Fusobacteria	0.002
	Bacteroides	0.0304		Euryarchaeota	0.002
	Hungatella	0.0274		Spirochaetes	0.001
	Clostridium	0.026		Cyanobacteria	0.001
	Gracilibacter	0.0211		Elusimicrobia	0.001
	Roseburia	0.0183		Chlamydiae	0
	Anaerovorax	0.0163		Streptophyta	0
	Lactobacillus	0.0157		Synergistetes	0
	Coprococcus	0.0154
	Spiroplasma	0.0144
	Anaerobacterium	0.0142
	Tyzzerella	0.0137
	Bifidobacterium	0.0126
	Intestinimonas	0.0122
	Flavonifractor	0.011
	Dehalobacter	0.0104
	Gemmiger	0.0104
	Alistipes	0.0096
	Parabacteroides	0.0094
	Erysipelatoclostridium	0.0089
	Dorea	0.0083
	Anaerotruncus	0.0082
	other	0.008
	Lutispora	0.0077
	Ethanoligenens	0.0072
	Fusicatenibacter	0.0068
	Streptococcus	0.0068
	Barnesiella	0.0065
	Anaerostipes	0.0063
	Holdemanella	0.0059
	Saccharofermentans	0.0057
	Escherichia	0.0054
	Romboutsia	0.0052
	Mitsuokella	0.0049
	Actinomyces	0.0048
	Subdoligranulum	0.0047
	Haemophilus	0.0045
	Pontibacter	0.0045
	Mesoplasma	0.0044
	Peptoniphilus	0.0044
	Eisenbergiella	0.0043
	Catenibacterium	0.0043
	Terrisporobacter	0.0042
	Candidatus Phytoplasma	0.0041
	Victivallis	0.0039
	Dialister	0.0038
	Turicibacter	0.0038
	Anaerocolumna	0.0037
	Desulfovibrio	0.0037
	Corynebacterium	0.0036
	Intestinibacter	0.0035
	Alloprevotella	0.0033
	Vampirovibrio	0.0033
	Lachnospira	0.0032
	Holdemania	0.0031
	Klebsiella	0.0031
	Akkermansia	0.003
	Pseudoflavonifractor	0.003
	Papillibacter	0.003
	Veillonella	0.003
	Marvinbryantia	0.0029
	Paraprevotella	0.0028
	Mobilitalea	0.0027
	Odoribacter	0.0027
	Sutterella	0.0027
	Peptococcus	0.0026
	Anaerococcus	0.0025
	Phascolarctobacterium	0.0025
	Bulleidia	0.0023
	Butyricicoccus	0.0023
	Christensenella	0.0023
	Anaerofilum	0.0022
	Cerasicoccus	0.0022
	Eggerthella	0.0021
	Oribacterium	0.0021
	Enterococcus	0.002
	Mogibacterium	0.002
	Desulfosporosinus	0.0019
	Senegalimassilia	0.0019
	Succinivibrio	0.0019
	Peptostreptococcus	0.0018
	Porphyromonas	0.0018
	Alkalibacterium	0.0017
	Butyrivibrio	0.0017
	Hespellia	0.0017
	Asteroleplasma	0.0016
	Collinsella	0.0016
	Coprobacillus	0.0016
	Howardella	0.0016
	Butyricimonas	0.0016
	Parvimonas	0.0016
	Methanobrevibacter	0.0015
	Caldimonas	0.0014
	Desulfitobacterium	0.0013
	Weissella	0.0013
	Gemella	0.0012
	Oxalobacter	0.0012
	Pasteurella	0.0012
	Anaeroplasma	0.0011
	Fusobacterium	0.0011
	Rothia	0.0011
	Pseudobutyrivibrio	0.001
	Granulicatella	0.001
	Sneathia	0.001
	Olivibacter	0.0009
	Olsenella	0.0009
	Parasutterella	0.0009
	Varibaculum	0.0009
	Acholeplasma	0.0008
	Bacillus	0.0008
	Comamonas	0.0008
	Finegoldia	0.0008
	Megasphaera	0.0008
	Murdochiella	0.0008
	Vallitalea	0.0008
	Acetivibrio	0.0007
	Allisonella	0.0007
	Anaerofustis	0.0007
	Caldicoprobacter	0.0007
	Catenisphaera	0.0007
	Enterorhabdus	0.0007
	Lactococcus	0.0007
	Limnoraphis	0.0007
	Solobacterium	0.0007
	Tissierella	0.0007
	Treponema	0.0007
	Acetitomaculum	0.0006
	Anaerorhabdus	0.0006
	Caballeronia	0.0006
	Cohaesibacter	0.0006
	Desulfomicrobium	0.0006
	Filifactor	0.0006
	Methanosphaera	0.0006
	Neisseria	0.0006
	Scardovia	0.0006
	Slackia	0.0006
	Atopobium	0.0005
	Elusimicrobium	0.0005
	Actinotignum	0.0004
	Gottschalkia	0.0004
	Mobiluncus	0.0004
	Pseudobacteroides	0.0004
	Pseudopropionibacterium	0.0004
	Syntrophococcus	0.0004
	Campylobacter	0.0003
	Coprobacter	0.0003
	Coriobacterium	0.0003
	Costertonia	0.0003
	Faecalicoccus	0.0003
	Faecalitalea	0.0003
	Gordonibacter	0.0003
	Leptotrichia	0.0003
	Megamonas	0.0003
	Moryella	0.0003
	Pelobacter	0.0003
	Acidaminococcus	0.0003
	Catabacter	0.0003
	Cellulosilyticum	0.0003
	Gardnerella	0.0003
	Haloplasma	0.0003
	Magnetovibrio	0.0003
	Negativicoccus	0.0003
	Rikenella	0.0003
	Anaerobiospirillum	0.0002
	Asaccharobacter	0.0002
	Asticcacaulis	0.0002
	Brevundimonas	0.0002
	Clostridioides	0.0002
	Dielma	0.0002
	Dietzia	0.0002
	Eikenella	0.0002
	Facklamia	0.0002
	Falsiporphyromonas	0.0002
	Guggenheimella	0.0002
	Lishizhenia	0.0002
	Microbacterium	0.0002
	Mucinivorans	0.0002
	Novispirillum	0.0002
	Paraclostridium	0.0002
	Sedimentibacter	0.0002
	Skermanella	0.0002
	Staphylococcus	0.0002
	Thiobacillus	0.0002
	Anaeroglobus	0.0001
	Azonexus	0.0001
	Brachyspira	0.0001
	Brevifollis	0.0001
	Chlamydia	0.0001
	Cloacibacillus	0.0001
	Eggerthia	0.0001
	Gallicola	0.0001
	Helcococcus	0.0001
	Hirschia	0.0001
	Kiloniella	0.0001
	Lachnoanaerobaculum	0.0001
	Lautropia	0.0001
	Paludibacter	0.0001
	Pelagibius	0.0001
	Prolixibacter	0.0001
	Propionibacterium	0.0001
	Proteus	0.0001
	Pseudovibrio	0.0001
	Robinsoniella	0.0001
	Ruminobacter	0.0001
	Schwartzia	0.0001
	Selenomonas	0.0001
	Solitalea	0.0001
	Sphingobacterium	0.0001
	Trueperella	0.0001
	Zea	0.0001

## Sheet: LTBI (treatment control) cohort
	LTBI (treatment control) - Genus			LTBI (treatment control) - Phylum
	Ruminococcus	0.0772		Firmicutes	0.772
	Ruminiclostridium	0.0502		Bacteroidetes	0.116
	Blautia	0.045		Actinobacteria	0.039
	Eubacterium	0.0428		Proteobacteria	0.029
	Sporobacter	0.0418		Tenericutes	0.027
	Prevotella	0.0376		Verrucomicrobia	0.004
	Oscillibacter	0.0364		other	0.003
	Lachnoclostridium	0.0356		Lentisphaerae	0.003
	Faecalibacterium	0.0331		Fusobacteria	0.002
	Bacteroides	0.0297		Euryarchaeota	0.002
	Clostridium	0.0275		Spirochaetes	0.001
	Hungatella	0.0262		Elusimicrobia	0
	Roseburia	0.0193		Synergistetes	0
	Gracilibacter	0.0175		Streptophyta	0
	Coprococcus	0.0158
	Anaerovorax	0.0148
	Lactobacillus	0.0143
	Spiroplasma	0.0138
	Anaerobacterium	0.0124
	Bifidobacterium	0.0123
	Gemmiger	0.0123
	Alistipes	0.0114
	Tyzzerella	0.0114
	Dehalobacter	0.0109
	Intestinimonas	0.0102
	Flavonifractor	0.0099
	Dorea	0.0087
	other	0.0086
	Erysipelatoclostridium	0.0084
	Lutispora	0.0084
	Parabacteroides	0.0084
	Streptococcus	0.0082
	Holdemanella	0.0081
	Barnesiella	0.0079
	Anaerotruncus	0.0076
	Ethanoligenens	0.0072
	Catenibacterium	0.006
	Fusicatenibacter	0.0059
	Romboutsia	0.0059
	Anaerostipes	0.0057
	Mesoplasma	0.0057
	Subdoligranulum	0.0057
	Actinomyces	0.0054
	Haemophilus	0.0054
	Saccharofermentans	0.0054
	Escherichia	0.0052
	Peptoniphilus	0.0047
	Candidatus Phytoplasma	0.0045
	Eisenbergiella	0.0045
	Terrisporobacter	0.0045
	Turicibacter	0.0045
	Corynebacterium	0.0042
	Intestinibacter	0.0042
	Alloprevotella	0.0039
	Anaerococcus	0.0037
	Mitsuokella	0.0037
	Pontibacter	0.0037
	Dialister	0.0035
	Paraprevotella	0.0035
	Desulfovibrio	0.0034
	Veillonella	0.0034
	Lachnospira	0.0032
	Pseudoflavonifractor	0.0032
	Akkermansia	0.003
	Vampirovibrio	0.003
	Odoribacter	0.0029
	Anaerocolumna	0.0027
	Klebsiella	0.0027
	Mobilitalea	0.0027
	Papillibacter	0.0027
	Victivallis	0.0027
	Holdemania	0.0025
	Marvinbryantia	0.0025
	Phascolarctobacterium	0.0025
	Anaerofilum	0.0023
	Butyricicoccus	0.0023
	Eggerthella	0.0023
	Mogibacterium	0.0023
	Sutterella	0.0023
	Collinsella	0.0022
	Senegalimassilia	0.0022
	Butyricimonas	0.002
	Enterococcus	0.002
	Hespellia	0.002
	Asteroleplasma	0.0018
	Desulfosporosinus	0.0018
	Peptococcus	0.0018
	Succinivibrio	0.0018
	Christensenella	0.0017
	Parvimonas	0.0017
	Pasteurella	0.0017
	Peptostreptococcus	0.0017
	Porphyromonas	0.0017
	Bulleidia	0.0015
	Gemella	0.0015
	Oribacterium	0.0015
	Pseudobutyrivibrio	0.0015
	Rothia	0.0015
	Methanobrevibacter	0.0013
	Olsenella	0.0013
	Alkalibacterium	0.0012
	Allisonella	0.0012
	Caldicoprobacter	0.0012
	Cerasicoccus	0.0012
	Coprobacillus	0.0012
	Desulfitobacterium	0.0012
	Oxalobacter	0.0012
	Scardovia	0.0012
	Tissierella	0.0012
	Butyrivibrio	0.001
	Finegoldia	0.001
	Murdochiella	0.001
	Acholeplasma	0.0008
	Anaerofustis	0.0008
	Atopobium	0.0008
	Caldimonas	0.0008
	Fusobacterium	0.0008
	Howardella	0.0008
	Leptotrichia	0.0008
	Skermanella	0.0008
	Varibaculum	0.0008
	Weissella	0.0008
	Acetanaerobacterium	0.0007
	Acetivibrio	0.0007
	Anaeroplasma	0.0007
	Bacillus	0.0007
	Catenisphaera	0.0007
	Coprobacter	0.0007
	Coriobacterium	0.0007
	Lactococcus	0.0007
	Olivibacter	0.0007
	Parasutterella	0.0007
	Pseudopropionibacterium	0.0007
	Rikenella	0.0007
	Slackia	0.0007
	Sneathia	0.0007
	Staphylococcus	0.0007
	Vallitalea	0.0007
	Acetitomaculum	0.0005
	Actinotignum	0.0005
	Brevundimonas	0.0005
	Costertonia	0.0005
	Enterorhabdus	0.0005
	Granulicatella	0.0005
	Guggenheimella	0.0005
	Leuconostoc	0.0005
	Methanosphaera	0.0005
	Mobiluncus	0.0005
	Moryella	0.0005
	Treponema	0.0005
	Anaerorhabdus	0.0003
	Arcanobacterium	0.0003
	Asticcacaulis	0.0003
	Caballeronia	0.0003
	Catabacter	0.0003
	Cellulosilyticum	0.0003
	Clostridioides	0.0003
	Comamonas	0.0003
	Dietzia	0.0003
	Elusimicrobium	0.0003
	Gallicola	0.0003
	Haloplasma	0.0003
	Megamonas	0.0003
	Neisseria	0.0003
	Prolixibacter	0.0003
	Asaccharobacter	0.0002
	Campylobacter	0.0002
	Cloacibacillus	0.0002
	Cohaesibacter	0.0002
	Desulfomicrobium	0.0002
	Eggerthia	0.0002
	Ezakiella	0.0002
	Facklamia	0.0002
	Faecalicoccus	0.0002
	Faecalitalea	0.0002
	Gordonibacter	0.0002
	Gottschalkia	0.0002
	Lachnoanaerobaculum	0.0002
	Limisphaera	0.0002
	Lishizhenia	0.0002
	Megasphaera	0.0002
	Morganella	0.0002
	Mucinivorans	0.0002
	Negativicoccus	0.0002
	Oligosphaera	0.0002
	Paludibacter	0.0002
	Parvibacter	0.0002
	Pelobacter	0.0002
	Propionibacterium	0.0002
	Proteus	0.0002
	Pseudobacteroides	0.0002
	Pyramidobacter	0.0002
	Solobacterium	0.0002
	Stomatobaculum	0.0002
	Syntrophococcus	0.0002
	Zea	0.0002

## Sheet: Treatment cohort
	Treatment cohort - Genus			Treatment cohort - Phylum
	Prevotella	0.0711		Firmicutes	0.698
	Faecalibacterium	0.0459		Bacteroidetes	0.161
	Blautia	0.0445		Actinobacteria	0.061
	Lachnoclostridium	0.0427		Proteobacteria	0.044
	Oscillibacter	0.0427		Tenericutes	0.013
	Ruminococcus	0.0417		Lentisphaerae	0.008
	Bacteroides	0.0315		Fusobacteria	0.006
	Hungatella	0.027		Spirochaetes	0.004
	Eubacterium	0.0263		Euryarchaeota	0.002
	Sporobacter	0.0252		Verrucomicrobia	0.002
	Erysipelatoclostridium	0.0203		Streptophyta	0.001
	Ruminiclostridium	0.0186		other	0.001
	Bifidobacterium	0.0175		Synergistetes	0
	Clostridium	0.0175
	Coprococcus	0.0144
	Holdemanella	0.014
	Flavonifractor	0.0137
	Gemmiger	0.0137
	Catenibacterium	0.0133
	other	0.013
	Anaerovorax	0.0126
	Roseburia	0.0126
	Parabacteroides	0.0119
	Streptococcus	0.0116
	Tyzzerella	0.0109
	Dorea	0.0105
	Lactobacillus	0.0102
	Escherichia	0.0095
	Romboutsia	0.0095
	Alloprevotella	0.0091
	Alistipes	0.0088
	Intestinimonas	0.0084
	Actinomyces	0.0081
	Turicibacter	0.0081
	Barnesiella	0.0077
	Victivallis	0.0077
	Anaerostipes	0.0074
	Gracilibacter	0.0074
	Peptoniphilus	0.007
	Phascolarctobacterium	0.007
	Anaerococcus	0.0067
	Spiroplasma	0.0067
	Subdoligranulum	0.0067
	Coprobacillus	0.0063
	Senegalimassilia	0.0063
	Collinsella	0.006
	Dialister	0.006
	Haemophilus	0.006
	Intestinibacter	0.006
	Desulfovibrio	0.0056
	Fusobacterium	0.0056
	Holdemania	0.0056
	Terrisporobacter	0.0056
	Veillonella	0.0053
	Lutispora	0.0049
	Paraprevotella	0.0049
	Succinivibrio	0.0049
	Bulleidia	0.0046
	Ethanoligenens	0.0046
	Fusicatenibacter	0.0046
	Sutterella	0.0046
	Candidatus Phytoplasma	0.0042
	Pseudoflavonifractor	0.0039
	Eisenbergiella	0.0035
	Mitsuokella	0.0035
	Olsenella	0.0035
	Corynebacterium	0.0032
	Enterorhabdus	0.0032
	Mogibacterium	0.0032
	Pontibacter	0.0032
	Allisonella	0.0028
	Desulfomicrobium	0.0028
	Enterococcus	0.0028
	Finegoldia	0.0028
	Howardella	0.0028
	Olivibacter	0.0028
	Solobacterium	0.0028
	Anaerofilum	0.0025
	Eggerthella	0.0025
	Murdochiella	0.0025
	Anaerotruncus	0.0021
	Butyricimonas	0.0021
	Dehalobacter	0.0021
	Klebsiella	0.0021
	Odoribacter	0.0021
	Oribacterium	0.0021
	Peptostreptococcus	0.0021
	Rothia	0.0021
	Treponema	0.0021
	Akkermansia	0.0018
	Anaerofustis	0.0018
	Brachyspira	0.0018
	Campylobacter	0.0018
	Clostridioides	0.0018
	Coprobacter	0.0018
	Coriobacterium	0.0018
	Faecalicoccus	0.0018
	Gemella	0.0018
	Parvimonas	0.0018
	Porphyromonas	0.0018
	Robinsoniella	0.0018
	Slackia	0.0018
	Tissierella	0.0018
	Atopobium	0.0014
	Costertonia	0.0014
	Lachnospira	0.0014
	Methanobrevibacter	0.0014
	Neisseria	0.0014
	Oxalobacter	0.0014
	Pasteurella	0.0014
	Propionispira	0.0014
	Pseudobutyrivibrio	0.0014
	Varibaculum	0.0014
	Weissella	0.0014
	Asteroleplasma	0.0011
	Butyricicoccus	0.0011
	Caldimonas	0.0011
	Catenisphaera	0.0011
	Dielma	0.0011
	Lactococcus	0.0011
	Megasphaera	0.0011
	Saccharofermentans	0.0011
	Actinotignum	0.0007
	Anaerorhabdus	0.0007
	Caballeronia	0.0007
	Cellulosilyticum	0.0007
	Ezakiella	0.0007
	Granulicatella	0.0007
	Mobilitalea	0.0007
	Mobiluncus	0.0007
	Peptococcus	0.0007
	Staphylococcus	0.0007
	Vampirovibrio	0.0007
	Zea	0.0007
	Acidaminococcus	0.0004
	Acinetobacter	0.0004
	Anaeroglobus	0.0004
	Anaeroplasma	0.0004
	Asaccharobacter	0.0004
	Butyrivibrio	0.0004
	Desulfosporosinus	0.0004
	Eggerthia	0.0004
	Filifactor	0.0004
	Hespellia	0.0004
	Lactonifactor	0.0004
	Lautropia	0.0004
	Leptotrichia	0.0004
	Leuconostoc	0.0004
	Megamonas	0.0004
	Mesoplasma	0.0004
	Methanosphaera	0.0004
	Mucinivorans	0.0004
	Negativicoccus	0.0004
	Paraclostridium	0.0004
	Pediococcus	0.0004
	Pelobacter	0.0004
	Prolixibacter	0.0004
	Pseudopropionibacterium	0.0004
	Pseudoramibacter	0.0004
	Pyramidobacter	0.0004
	Scardovia	0.0004
	Syntrophococcus	0.0004

## Sheet: LTBI (cured control) cohort
	LTBI (cured control) - Genus			LTBI (cured control) - Phylum
	Ruminococcus	0.078		Firmicutes	0.77
	Ruminiclostridium	0.0527		Bacteroidetes	0.117
	Blautia	0.0429		Actinobacteria	0.037
	Eubacterium	0.0424		Tenericutes	0.031
	Sporobacter	0.0424		Proteobacteria	0.029
	Prevotella	0.0375		Verrucomicrobia	0.004
	Lachnoclostridium	0.0353		other	0.003
	Oscillibacter	0.0342		Lentisphaerae	0.003
	Faecalibacterium	0.0312		Fusobacteria	0.002
	Bacteroides	0.0299		Euryarchaeota	0.002
	Clostridium	0.0299		Spirochaetes	0.001
	Hungatella	0.0269		Elusimicrobia	0
	Gracilibacter	0.0187		Synergistetes	0
	Roseburia	0.0182		Cyanobacteria	0
	Spiroplasma	0.0163		Streptophyta	0
	Coprococcus	0.0153
	Anaerobacterium	0.0152
	Anaerovorax	0.0144
	Lactobacillus	0.0139
	Gemmiger	0.0125
	Tyzzerella	0.0116
	Bifidobacterium	0.0112
	Alistipes	0.0111
	Dehalobacter	0.0106
	Intestinimonas	0.0104
	Flavonifractor	0.01
	Parabacteroides	0.009
	other	0.0087
	Dorea	0.0082
	Lutispora	0.0082
	Erysipelatoclostridium	0.0081
	Barnesiella	0.0078
	Holdemanella	0.0078
	Streptococcus	0.0078
	Anaerotruncus	0.0074
	Ethanoligenens	0.0071
	Mesoplasma	0.0062
	Anaerostipes	0.006
	Subdoligranulum	0.0059
	Catenibacterium	0.0057
	Fusicatenibacter	0.0057
	Romboutsia	0.0054
	Saccharofermentans	0.0052
	Actinomyces	0.0049
	Escherichia	0.0049
	Peptoniphilus	0.0049
	Candidatus Phytoplasma	0.0047
	Haemophilus	0.0047
	Eisenbergiella	0.0044
	Turicibacter	0.0041
	Intestinibacter	0.004
	Mitsuokella	0.004
	Pontibacter	0.004
	Terrisporobacter	0.004
	Alloprevotella	0.0038
	Corynebacterium	0.0038
	Desulfovibrio	0.0035
	Dialister	0.0035
	Anaerococcus	0.0033
	Paraprevotella	0.0032
	Vampirovibrio	0.0032
	Veillonella	0.0032
	Lachnospira	0.003
	Pseudoflavonifractor	0.003
	Akkermansia	0.0028
	Butyricimonas	0.0028
	Odoribacter	0.0028
	Papillibacter	0.0028
	Victivallis	0.0028
	Holdemania	0.0027
	Klebsiella	0.0027
	Phascolarctobacterium	0.0027
	Marvinbryantia	0.0025
	Mobilitalea	0.0025
	Sutterella	0.0025
	Anaerofilum	0.0024
	Anaerocolumna	0.0022
	Butyricicoccus	0.0022
	Collinsella	0.0022
	Eggerthella	0.0022
	Senegalimassilia	0.0022
	Hespellia	0.0021
	Mogibacterium	0.0021
	Porphyromonas	0.0021
	Peptococcus	0.0019
	Succinivibrio	0.0019
	Asteroleplasma	0.0017
	Desulfosporosinus	0.0017
	Enterococcus	0.0017
	Bulleidia	0.0016
	Christensenella	0.0016
	Parvimonas	0.0016
	Pasteurella	0.0016
	Gemella	0.0014
	Olsenella	0.0014
	Oribacterium	0.0014
	Pseudobutyrivibrio	0.0014
	Rothia	0.0014
	Allisonella	0.0013
	Caldicoprobacter	0.0013
	Cerasicoccus	0.0013
	Coprobacillus	0.0013
	Methanobrevibacter	0.0013
	Murdochiella	0.0013
	Oxalobacter	0.0013
	Peptostreptococcus	0.0013
	Butyrivibrio	0.0011
	Scardovia	0.0011
	Tissierella	0.0011
	Acholeplasma	0.0009
	Alkalibacterium	0.0009
	Caldimonas	0.0009
	Desulfitobacterium	0.0009
	Finegoldia	0.0009
	Varibaculum	0.0009
	Weissella	0.0009
	Acetitomaculum	0.0008
	Acetivibrio	0.0008
	Anaerofustis	0.0008
	Howardella	0.0008
	Leptotrichia	0.0008
	Skermanella	0.0008
	Slackia	0.0008
	Vallitalea	0.0008
	Acetanaerobacterium	0.0006
	Anaeroplasma	0.0006
	Atopobium	0.0006
	Bacillus	0.0006
	Catenisphaera	0.0006
	Comamonas	0.0006
	Coprobacter	0.0006
	Coriobacterium	0.0006
	Fusobacterium	0.0006
	Lactococcus	0.0006
	Methanosphaera	0.0006
	Olivibacter	0.0006
	Parasutterella	0.0006
	Pseudopropionibacterium	0.0006
	Rikenella	0.0006
	Sneathia	0.0006
	Staphylococcus	0.0006
	Actinotignum	0.0005
	Brevundimonas	0.0005
	Costertonia	0.0005
	Elusimicrobium	0.0005
	Enterorhabdus	0.0005
	Gallicola	0.0005
	Granulicatella	0.0005
	Guggenheimella	0.0005
	Leuconostoc	0.0005
	Megasphaera	0.0005
	Mobiluncus	0.0005
	Moryella	0.0005
	Neisseria	0.0005
	Treponema	0.0005
	Anaerorhabdus	0.0003
	Arcanobacterium	0.0003
	Asticcacaulis	0.0003
	Caballeronia	0.0003
	Catabacter	0.0003
	Cellulosilyticum	0.0003
	Clostridioides	0.0003
	Dietzia	0.0003
	Haloplasma	0.0003
	Megamonas	0.0003
	Prolixibacter	0.0003
	Acidaminococcus	0.0002
	Aggregatibacter	0.0002
	Asaccharobacter	0.0002
	Brachyspira	0.0002
	Campylobacter	0.0002
	Cloacibacillus	0.0002
	Cohaesibacter	0.0002
	Desulfomicrobium	0.0002
	Eggerthia	0.0002
	Eikenella	0.0002
	Entomoplasma	0.0002
	Ezakiella	0.0002
	Facklamia	0.0002
	Faecalicoccus	0.0002
	Faecalitalea	0.0002
	Filifactor	0.0002
	Gordonibacter	0.0002
	Gottschalkia	0.0002
	Lachnoanaerobaculum	0.0002
	Limisphaera	0.0002
	Limnoraphis	0.0002
	Lishizhenia	0.0002
	Morganella	0.0002
	Mucinivorans	0.0002
	Negativicoccus	0.0002
	Oligosphaera	0.0002
	Paludibacter	0.0002
	Parvibacter	0.0002
	Pelobacter	0.0002
	Propionibacterium	0.0002
	Propionispira	0.0002
	Proteus	0.0002
	Pseudobacteroides	0.0002
	Pyramidobacter	0.0002
	Solobacterium	0.0002
	Stomatobaculum	0.0002
	Syntrophococcus	0.0002
	Zea	0.0002

## Sheet: Cured cohort
	Cured cohort - Genus			Cured cohort - Phylum
	Ruminococcus	0.0793		Firmicutes	0.767
	Ruminiclostridium	0.0513		Bacteroidetes	0.11
	Eubacterium	0.0427		Proteobacteria	0.036
	Blautia	0.0423		Tenericutes	0.032
	Sporobacter	0.0396		Actinobacteria	0.03
	Oscillibacter	0.0374		Lentisphaerae	0.006
	Clostridium	0.033		other	0.005
	Lachnoclostridium	0.033		Verrucomicrobia	0.005
	Prevotella	0.033		Spirochaetes	0.002
	Faecalibacterium	0.0313		Euryarchaeota	0.002
	Hungatella	0.0297		Fusobacteria	0.002
	Gracilibacter	0.0244		Cyanobacteria	0.001
	Bacteroides	0.0236		Elusimicrobia	0.001
	Anaerobacterium	0.0205		Synergistetes	0.001
	Roseburia	0.0192		Streptophyta	0
	Spiroplasma	0.0174
	Coprococcus	0.015
	Anaerovorax	0.0143
	Bifidobacterium	0.013
	Tyzzerella	0.013
	Flavonifractor	0.0123
	Lactobacillus	0.0123
	Gemmiger	0.0117
	Dehalobacter	0.0115
	Alistipes	0.011
	Intestinimonas	0.0097
	Parabacteroides	0.0095
	Lutispora	0.0092
	Dorea	0.0081
	Ethanoligenens	0.0079
	Barnesiella	0.0077
	Mesoplasma	0.0073
	Holdemanella	0.007
	Erysipelatoclostridium	0.0068
	Anaerotruncus	0.0066
	other	0.0066
	Escherichia	0.0064
	Saccharofermentans	0.0064
	Fusicatenibacter	0.0062
	Anaerostipes	0.0059
	Victivallis	0.0055
	Romboutsia	0.0051
	Desulfovibrio	0.0048
	Mitsuokella	0.0048
	Vampirovibrio	0.0048
	Alloprevotella	0.0046
	Paraprevotella	0.0044
	Phascolarctobacterium	0.0044
	Pseudoflavonifractor	0.0044
	Subdoligranulum	0.0044
	Catenibacterium	0.0042
	Terrisporobacter	0.0042
	Turicibacter	0.0042
	Eisenbergiella	0.004
	Klebsiella	0.004
	Sutterella	0.004
	Streptococcus	0.0037
	Butyricimonas	0.0035
	Christensenella	0.0035
	Dialister	0.0035
	Intestinibacter	0.0035
	Candidatus Phytoplasma	0.0033
	Lachnospira	0.0033
	Succinivibrio	0.0031
	Akkermansia	0.0029
	Haemophilus	0.0029
	Veillonella	0.0029
	Anaerofilum	0.0026
	Collinsella	0.0026
	Holdemania	0.0026
	Papillibacter	0.0026
	Pontibacter	0.0026
	Actinomyces	0.0024
	Butyricicoccus	0.0024
	Eggerthella	0.0024
	Marvinbryantia	0.0024
	Odoribacter	0.0022
	Porphyromonas	0.0022
	Desulfosporosinus	0.002
	Oribacterium	0.002
	Parvimonas	0.002
	Acholeplasma	0.0018
	Caldimonas	0.0018
	Cerasicoccus	0.0018
	Comamonas	0.0018
	Hespellia	0.0018
	Methanobrevibacter	0.0018
	Mobilitalea	0.0018
	Senegalimassilia	0.0018
	Fusobacterium	0.0015
	Megasphaera	0.0015
	Mogibacterium	0.0015
	Olivibacter	0.0015
	Olsenella	0.0015
	Oxalobacter	0.0015
	Peptococcus	0.0015
	Treponema	0.0015
	Anaerocolumna	0.0013
	Bulleidia	0.0013
	Costertonia	0.0013
	Desulfitobacterium	0.0013
	Limnoraphis	0.0013
	Allisonella	0.0011
	Asteroleplasma	0.0011
	Butyrivibrio	0.0011
	Coprobacter	0.0011
	Corynebacterium	0.0011
	Desulfomicrobium	0.0011
	Enterorhabdus	0.0011
	Howardella	0.0011
	Pseudobutyrivibrio	0.0011
	Rothia	0.0011
	Weissella	0.0011
	Alkalibacterium	0.0009
	Anaeroplasma	0.0009
	Caldicoprobacter	0.0009
	Coprobacillus	0.0009
	Elusimicrobium	0.0009
	Enterococcus	0.0009
	Pasteurella	0.0009
	Peptoniphilus	0.0009
	Catenisphaera	0.0007
	Coriobacterium	0.0007
	Granulicatella	0.0007
	Parasutterella	0.0007
	Peptostreptococcus	0.0007
	Propionispira	0.0007
	Slackia	0.0007
	Syntrophococcus	0.0007
	Tissierella	0.0007
	Vallitalea	0.0007
	Acetivibrio	0.0004
	Acinetobacter	0.0004
	Actinotignum	0.0004
	Anaerococcus	0.0004
	Anaerofustis	0.0004
	Anaerorhabdus	0.0004
	Atopobium	0.0004
	Brachyspira	0.0004
	Catabacter	0.0004
	Cellulosilyticum	0.0004
	Entomoplasma	0.0004
	Gemella	0.0004
	Lactococcus	0.0004
	Prolixibacter	0.0004
	Pyramidobacter	0.0004
	Rikenella	0.0004
	Sneathia	0.0004
	Solobacterium	0.0004
	Acetanaerobacterium	0.0002
	Acidaminococcus	0.0002
	Anaeroglobus	0.0002
	Asticcacaulis	0.0002
	Brevundimonas	0.0002
	Caballeronia	0.0002
	Caloramator	0.0002
	Campylobacter	0.0002
	Caulobacter	0.0002
	Cloacibacillus	0.0002
	Clostridioides	0.0002
	Cryptanaerobacter	0.0002
	Desulfotomaculum	0.0002
	Facklamia	0.0002
	Faecalicoccus	0.0002
	Filifactor	0.0002
	Finegoldia	0.0002
	Gordonibacter	0.0002
	Guggenheimella	0.0002
	Lishizhenia	0.0002
	Macellibacteroides	0.0002
	Megamonas	0.0002
	Methanosphaera	0.0002
	Mobiluncus	0.0002
	Morganella	0.0002
	Moryella	0.0002
	Neisseria	0.0002
	Novispirillum	0.0002
	Oleomonas	0.0002
	Paludibacter	0.0002
	Pelistega	0.0002
	Pelobacter	0.0002
	Pseudobacteroides	0.0002
	Pseudopropionibacterium	0.0002
	Scardovia	0.0002
	Skermanella	0.0002
	Sphaerochaeta	0.0002
	Stomatobaculum	0.0002
	Varibaculum	0.0002
	Zea	0.0002
