# Supplementary material for: Antibiotic treatment for Tuberculosis induces a profound dysbiosis of the microbiome that persists long after therapy is completed
Source: Sci Rep. 2017 Sep 7;7:10767. doi: 10.1038/s41598-017-10346-6 (PMC5589918; doi:10.1038/s41598-017-10346-6)
Supplement: Supplementary file 4 — SI Table 3 [file 41598_2017_10346_MOESM4_ESM.csv]

OTU ID	E-value	Percent Identity	Tax ID	Taxonomy
OTU_1;size=3664439	9.00E-169	99.7	537011	Bacteria[superkingdom]|Bacteroidetes[phylum]|Bacteroidia[class]|Bacteroidales[order]|Prevotellaceae[family]|Prevotella[genus]|Prevotella copri[species]
OTU_1;size=3664439	9.00E-169	99.7	537011	Bacteria[superkingdom]|Bacteroidetes[phylum]|Bacteroidia[class]|Bacteroidales[order]|Prevotellaceae[family]|Prevotella[genus]|Prevotella copri[species]
OTU_1;size=3664439	7.00E-135	93.66	1177574	Bacteria[superkingdom]|Bacteroidetes[phylum]|Bacteroidia[class]|Bacteroidales[order]|Prevotellaceae[family]|Prevotella[genus]|Prevotella jejuni[species]
OTU_1;size=3664439	7.00E-135	93.66	470565	Bacteria[superkingdom]|Bacteroidetes[phylum]|Bacteroidia[class]|Bacteroidales[order]|Prevotellaceae[family]|Prevotella[genus]|Prevotella histicola[species]
OTU_1;size=3664439	7.00E-135	93.66	470565	Bacteria[superkingdom]|Bacteroidetes[phylum]|Bacteroidia[class]|Bacteroidales[order]|Prevotellaceae[family]|Prevotella[genus]|Prevotella histicola[species]
OTU_1;size=3664439	7.00E-135	93.66	28137	Bacteria[superkingdom]|Bacteroidetes[phylum]|Bacteroidia[class]|Bacteroidales[order]|Prevotellaceae[family]|Prevotella[genus]|Prevotella veroralis[species]
OTU_1;size=3664439	3.00E-133	93.35	1236518	Bacteria[superkingdom]|Bacteroidetes[phylum]|Bacteroidia[class]|Bacteroidales[order]|Prevotellaceae[family]|Prevotella[genus]|Prevotella scopos[species]
OTU_1;size=3664439	3.00E-133	93.35	1236517	Bacteria[superkingdom]|Bacteroidetes[phylum]|Bacteroidia[class]|Bacteroidales[order]|Prevotellaceae[family]|Prevotella[genus]|Prevotella fusca[species]
OTU_1;size=3664439	3.00E-133	93.35	28137	Bacteria[superkingdom]|Bacteroidetes[phylum]|Bacteroidia[class]|Bacteroidales[order]|Prevotellaceae[family]|Prevotella[genus]|Prevotella veroralis[species]
OTU_1;size=3664439	3.00E-133	93.35	1236518	Bacteria[superkingdom]|Bacteroidetes[phylum]|Bacteroidia[class]|Bacteroidales[order]|Prevotellaceae[family]|Prevotella[genus]|Prevotella scopos[species]
OTU_1;size=3664439	3.00E-133	93.35	1236517	Bacteria[superkingdom]|Bacteroidetes[phylum]|Bacteroidia[class]|Bacteroidales[order]|Prevotellaceae[family]|Prevotella[genus]|Prevotella fusca[species]
OTU_1;size=3664439	3.00E-133	93.35	28137	Bacteria[superkingdom]|Bacteroidetes[phylum]|Bacteroidia[class]|Bacteroidales[order]|Prevotellaceae[family]|Prevotella[genus]|Prevotella veroralis[species]
OTU_1;size=3664439	4.00E-132	93.03	28136	Bacteria[superkingdom]|Bacteroidetes[phylum]|Bacteroidia[class]|Bacteroidales[order]|Prevotellaceae[family]|Prevotella[genus]|Prevotella oulorum[species]
OTU_1;size=3664439	4.00E-132	93.03	28136	Bacteria[superkingdom]|Bacteroidetes[phylum]|Bacteroidia[class]|Bacteroidales[order]|Prevotellaceae[family]|Prevotella[genus]|Prevotella oulorum[species]
OTU_1;size=3664439	2.00E-131	93.03	553174	Bacteria[superkingdom]|Bacteroidetes[phylum]|Bacteroidia[class]|Bacteroidales[order]|Prevotellaceae[family]|Prevotella[genus]|Prevotella melaninogenica[species]
OTU_1;size=3664439	2.00E-131	93.03	553174	Bacteria[superkingdom]|Bacteroidetes[phylum]|Bacteroidia[class]|Bacteroidales[order]|Prevotellaceae[family]|Prevotella[genus]|Prevotella melaninogenica[species]
OTU_1;size=3664439	2.00E-131	93.03	553174	Bacteria[superkingdom]|Bacteroidetes[phylum]|Bacteroidia[class]|Bacteroidales[order]|Prevotellaceae[family]|Prevotella[genus]|Prevotella melaninogenica[species]
OTU_1;size=3664439	3.00E-124	91.54	228604	Bacteria[superkingdom]|Bacteroidetes[phylum]|Bacteroidia[class]|Bacteroidales[order]|Prevotellaceae[family]|Prevotella[genus]|Prevotella salivae[species]
OTU_1;size=3664439	9.00E-124	91.49	77768	Bacteria[superkingdom]|Bacteroidetes[phylum]|Bacteroidia[class]|Bacteroidales[order]|Prevotellaceae[family]|Prevotella[genus]|Prevotella albensis[species]
OTU_1;size=3664439	9.00E-124	91.49	77768	Bacteria[superkingdom]|Bacteroidetes[phylum]|Bacteroidia[class]|Bacteroidales[order]|Prevotellaceae[family]|Prevotella[genus]|Prevotella albensis[species]
OTU_1;size=3664439	4.00E-122	91.16	185294	Bacteria[superkingdom]|Bacteroidetes[phylum]|Bacteroidia[class]|Bacteroidales[order]|Prevotellaceae[family]|Prevotella[genus]|Prevotella paludivivens[species]
OTU_1;size=3664439	4.00E-122	91.16	185294	Bacteria[superkingdom]|Bacteroidetes[phylum]|Bacteroidia[class]|Bacteroidales[order]|Prevotellaceae[family]|Prevotella[genus]|Prevotella paludivivens[species]
OTU_1;size=3664439	7.00E-120	90.85	189723	Bacteria[superkingdom]|Bacteroidetes[phylum]|Bacteroidia[class]|Bacteroidales[order]|Prevotellaceae[family]|Prevotella[genus]|Prevotella micans[species]
OTU_1;size=3664439	7.00E-120	90.85	189723	Bacteria[superkingdom]|Bacteroidetes[phylum]|Bacteroidia[class]|Bacteroidales[order]|Prevotellaceae[family]|Prevotella[genus]|Prevotella micans[species]
OTU_1;size=3664439	9.00E-119	90.61	439703	Bacteria[superkingdom]|Bacteroidetes[phylum]|Bacteroidia[class]|Bacteroidales[order]|Prevotellaceae[family]|Prevotella[genus]|Prevotella maculosa[species]
OTU_1;size=3664439	9.00E-119	90.61	439703	Bacteria[superkingdom]|Bacteroidetes[phylum]|Bacteroidia[class]|Bacteroidales[order]|Prevotellaceae[family]|Prevotella[genus]|Prevotella maculosa[species]
OTU_1;size=3664439	9.00E-119	90.61	439703	Bacteria[superkingdom]|Bacteroidetes[phylum]|Bacteroidia[class]|Bacteroidales[order]|Prevotellaceae[family]|Prevotella[genus]|Prevotella maculosa[species]
OTU_1;size=3664439	3.00E-118	90.61	767031	Bacteria[superkingdom]|Bacteroidetes[phylum]|Bacteroidia[class]|Bacteroidales[order]|Prevotellaceae[family]|Prevotella[genus]|Prevotella denticola[species]
OTU_1;size=3664439	3.00E-118	90.61	28129	Bacteria[superkingdom]|Bacteroidetes[phylum]|Bacteroidia[class]|Bacteroidales[order]|Prevotellaceae[family]|Prevotella[genus]|Prevotella denticola[species]
OTU_1;size=3664439	3.00E-118	90.61	28129	Bacteria[superkingdom]|Bacteroidetes[phylum]|Bacteroidia[class]|Bacteroidales[order]|Prevotellaceae[family]|Prevotella[genus]|Prevotella denticola[species]
OTU_2;size=138186	9.00E-159	97.58	853	Bacteria[superkingdom]|Firmicutes[phylum]|Clostridia[class]|Clostridiales[order]|Ruminococcaceae[family]|Faecalibacterium[genus]|Faecalibacterium prausnitzii[species]
OTU_2;size=138186	4.00E-147	95.47	214851	Bacteria[superkingdom]|Firmicutes[phylum]|Clostridia[class]|Clostridiales[order]|Ruminococcaceae[family]|Subdoligranulum[genus]|Subdoligranulum variabile[species]
OTU_2;size=138186	2.00E-145	95.17	745368	Bacteria[superkingdom]|Firmicutes[phylum]|Clostridia[class]|Clostridiales[order]|Ruminococcaceae[family]|Gemmiger[genus]|Gemmiger formicilis[species]
OTU_2;size=138186	2.00E-126	91.84	52787	Bacteria[superkingdom]|Firmicutes[phylum]|Clostridia[class]|Clostridiales[order]|Ruminococcaceae[family]|Anaerofilum[genus]|Anaerofilum pentosovorans[species]
OTU_2;size=138186	3.00E-123	91.24	52786	Bacteria[superkingdom]|Firmicutes[phylum]|Clostridia[class]|Clostridiales[order]|Ruminococcaceae[family]|Anaerofilum[genus]|Anaerofilum agile[species]
OTU_2;size=138186	1.00E-113	89.46	40519	Bacteria[superkingdom]|Firmicutes[phylum]|Clostridia[class]|Clostridiales[order]|Ruminococcaceae[family]|Ruminococcus[genus]|Ruminococcus callidus[species]
OTU_2;size=138186	2.00E-111	89.12	84026	Bacteria[superkingdom]|Firmicutes[phylum]|Clostridia[class]|Clostridiales[order]|Ruminococcaceae[family]|Ruminiclostridium[genus]|[Clostridium] methylpentosum[species]
OTU_2;size=138186	7.00E-110	88.79	1535	Bacteria[superkingdom]|Firmicutes[phylum]|Clostridia[class]|Clostridiales[order]|Ruminococcaceae[family]|Ruminiclostridium[genus]|[Clostridium] leptum[species]
OTU_2;size=138186	1.00E-107	89.52	501571	Bacteria[superkingdom]|Firmicutes[phylum]|Clostridia[class]|Clostridiales[order]|Clostridiaceae[family]|Butyricicoccus[genus]|Butyricicoccus pullicaecorum[species]
OTU_2;size=138186	2.00E-106	87.92	39484	Bacteria[superkingdom]|Firmicutes[phylum]|Clostridia[class]|Clostridiales[order]|Eubacteriaceae[family]|Eubacterium[genus]|Eubacterium desmolans[species]
OTU_2;size=138186	6.00E-106	87.92	1265	Bacteria[superkingdom]|Firmicutes[phylum]|Clostridia[class]|Clostridiales[order]|Ruminococcaceae[family]|Ruminococcus[genus]|Ruminococcus flavefaciens[species]
OTU_2;size=138186	2.00E-105	87.95	290054	Bacteria[superkingdom]|Firmicutes[phylum]|Clostridia[class]|Clostridiales[order]|Eubacteriaceae[family]|Eubacterium[genus]|Eubacterium coprostanoligenes[species]
OTU_2;size=138186	8.00E-105	87.88	663278	Bacteria[superkingdom]|Firmicutes[phylum]|Clostridia[class]|Clostridiales[order]|Ruminococcaceae[family]|Ethanoligenens[genus]|Ethanoligenens harbinense[species]
OTU_2;size=138186	8.00E-105	87.88	663278	Bacteria[superkingdom]|Firmicutes[phylum]|Clostridia[class]|Clostridiales[order]|Ruminococcaceae[family]|Ethanoligenens[genus]|Ethanoligenens harbinense[species]
OTU_2;size=138186	1.00E-103	87.61	213810	Bacteria[superkingdom]|Firmicutes[phylum]|Clostridia[class]|Clostridiales[order]|Ruminococcaceae[family]|Ruminococcus[genus]|Ruminococcus champanellensis[species]
OTU_2;size=138186	1.00E-103	87.61	213810	Bacteria[superkingdom]|Firmicutes[phylum]|Clostridia[class]|Clostridiales[order]|Ruminococcaceae[family]|Ruminococcus[genus]|Ruminococcus champanellensis[species]
OTU_2;size=138186	4.00E-103	87.61	169435	Bacteria[superkingdom]|Firmicutes[phylum]|Clostridia[class]|Clostridiales[order]|Ruminococcaceae[family]|Anaerotruncus[genus]|Anaerotruncus colihominis[species]
OTU_2;size=138186	1.00E-102	89.18	1549	Bacteria[superkingdom]|Firmicutes[phylum]|Clostridia[class]|Clostridiales[order]|Ruminococcaceae[family]|Ruminiclostridium[genus]|[Clostridium] sporosphaeroides[species]
OTU_2;size=138186	1.00E-102	87.73	717961	Bacteria[superkingdom]|Firmicutes[phylum]|Clostridia[class]|Clostridiales[order]|Ruminococcaceae[family]|Ruminiclostridium[genus]|[Eubacterium] siraeum[species]
OTU_2;size=138186	1.00E-102	87.77	1297617	Bacteria[superkingdom]|Firmicutes[phylum]|Clostridia[class]|Clostridiales[order]|xxxx[family]|Intestinimonas[genus]|Intestinimonas butyriciproducens[species]
OTU_2;size=138186	2.00E-101	87.31	663278	Bacteria[superkingdom]|Firmicutes[phylum]|Clostridia[class]|Clostridiales[order]|Ruminococcaceae[family]|Ethanoligenens[genus]|Ethanoligenens harbinense[species]
OTU_2;size=138186	2.00E-100	87.01	697329	Bacteria[superkingdom]|Firmicutes[phylum]|Clostridia[class]|Clostridiales[order]|Ruminococcaceae[family]|Ruminococcus[genus]|Ruminococcus albus[species]
OTU_2;size=138186	2.00E-100	87.01	1264	Bacteria[superkingdom]|Firmicutes[phylum]|Clostridia[class]|Clostridiales[order]|Ruminococcaceae[family]|Ruminococcus[genus]|Ruminococcus albus[species]
OTU_2;size=138186	2.00E-100	87.01	697329	Bacteria[superkingdom]|Firmicutes[phylum]|Clostridia[class]|Clostridiales[order]|Ruminococcaceae[family]|Ruminococcus[genus]|Ruminococcus albus[species]
OTU_2;size=138186	2.00E-100	89.18	40518	Bacteria[superkingdom]|Firmicutes[phylum]|Clostridia[class]|Clostridiales[order]|Ruminococcaceae[family]|Ruminococcus[genus]|Ruminococcus bromii[species]
OTU_2;size=138186	2.00E-100	87.01	697329	Bacteria[superkingdom]|Firmicutes[phylum]|Clostridia[class]|Clostridiales[order]|Ruminococcaceae[family]|Ruminococcus[genus]|Ruminococcus albus[species]
OTU_2;size=138186	1.00E-98	86.67	44749	Bacteria[superkingdom]|Firmicutes[phylum]|Clostridia[class]|Clostridiales[order]|Ruminococcaceae[family]|Sporobacter[genus]|Sporobacter termitidis[species]
OTU_2;size=138186	4.00E-98	87.62	39492	Bacteria[superkingdom]|Firmicutes[phylum]|Clostridia[class]|Clostridiales[order]|Ruminococcaceae[family]|Ruminiclostridium[genus]|[Eubacterium] siraeum[species]
OTU_2;size=138186	4.00E-98	86.75	258515	Bacteria[superkingdom]|Firmicutes[phylum]|Clostridia[class]|Clostridiales[order]|Ruminococcaceae[family]|Acetanaerobacterium[genus]|Acetanaerobacterium elongatum[species]
OTU_2;size=138186	4.00E-98	86.71	29343	Bacteria[superkingdom]|Firmicutes[phylum]|Clostridia[class]|Clostridiales[order]|Ruminococcaceae[family]|Ruminiclostridium[genus]|[Clostridium] cellulosi[species]
OTU_3;size=99495	4.00E-172	100	515619	Bacteria[superkingdom]|Firmicutes[phylum]|Clostridia[class]|Clostridiales[order]|Lachnospiraceae[family]|xxxx[genus]|[Eubacterium] rectale[species]
OTU_3;size=99495	9.00E-159	97.58	301302	Bacteria[superkingdom]|Firmicutes[phylum]|Clostridia[class]|Clostridiales[order]|Lachnospiraceae[family]|Roseburia[genus]|Roseburia faecis[species]
OTU_3;size=99495	9.00E-154	96.68	166486	Bacteria[superkingdom]|Firmicutes[phylum]|Clostridia[class]|Clostridiales[order]|Lachnospiraceae[family]|Roseburia[genus]|Roseburia intestinalis[species]
OTU_3;size=99495	9.00E-154	96.68	536231	Bacteria[superkingdom]|Firmicutes[phylum]|Clostridia[class]|Clostridiales[order]|Lachnospiraceae[family]|Roseburia[genus]|Roseburia intestinalis[species]
OTU_3;size=99495	4.00E-152	96.37	585394	Bacteria[superkingdom]|Firmicutes[phylum]|Clostridia[class]|Clostridiales[order]|Lachnospiraceae[family]|Roseburia[genus]|Roseburia hominis[species]
OTU_3;size=99495	4.00E-152	96.37	585394	Bacteria[superkingdom]|Firmicutes[phylum]|Clostridia[class]|Clostridiales[order]|Lachnospiraceae[family]|Roseburia[genus]|Roseburia hominis[species]
OTU_3;size=99495	4.00E-147	95.5	622312	Bacteria[superkingdom]|Firmicutes[phylum]|Clostridia[class]|Clostridiales[order]|Lachnospiraceae[family]|Roseburia[genus]|Roseburia inulinivorans[species]
OTU_3;size=99495	1.00E-137	93.66	649762	Bacteria[superkingdom]|Firmicutes[phylum]|Clostridia[class]|Clostridiales[order]|Lachnospiraceae[family]|Blautia[genus]|Blautia luti[species]
OTU_3;size=99495	4.00E-137	93.71	1732	Bacteria[superkingdom]|Firmicutes[phylum]|Clostridia[class]|Clostridiales[order]|Eubacteriaceae[family]|Eubacterium[genus]|Eubacterium oxidoreducens[species]
OTU_3;size=99495	2.00E-135	93.37	1544	Bacteria[superkingdom]|Firmicutes[phylum]|Clostridia[class]|Clostridiales[order]|Lachnospiraceae[family]|Lachnoclostridium[genus]|[Clostridium] oroticum[species]
OTU_3;size=99495	2.00E-135	93.37	1544	Bacteria[superkingdom]|Firmicutes[phylum]|Clostridia[class]|Clostridiales[order]|Lachnospiraceae[family]|Lachnoclostridium[genus]|[Clostridium] oroticum[species]
OTU_3;size=99495	2.00E-135	93.37	1544	Bacteria[superkingdom]|Firmicutes[phylum]|Clostridia[class]|Clostridiales[order]|Lachnospiraceae[family]|Lachnoclostridium[genus]|[Clostridium] oroticum[species]
OTU_3;size=99495	2.00E-135	93.37	1544	Bacteria[superkingdom]|Firmicutes[phylum]|Clostridia[class]|Clostridiales[order]|Lachnospiraceae[family]|Lachnoclostridium[genus]|[Clostridium] oroticum[species]
OTU_3;size=99495	2.00E-135	93.37	1544	Bacteria[superkingdom]|Firmicutes[phylum]|Clostridia[class]|Clostridiales[order]|Lachnospiraceae[family]|Lachnoclostridium[genus]|[Clostridium] oroticum[species]
OTU_3;size=99495	9.00E-134	94.32	1544	Bacteria[superkingdom]|Firmicutes[phylum]|Clostridia[class]|Clostridiales[order]|Lachnospiraceae[family]|Lachnoclostridium[genus]|[Clostridium] oroticum[species]
OTU_3;size=99495	9.00E-134	94.32	1544	Bacteria[superkingdom]|Firmicutes[phylum]|Clostridia[class]|Clostridiales[order]|Lachnospiraceae[family]|Lachnoclostridium[genus]|[Clostridium] oroticum[species]
OTU_3;size=99495	4.00E-132	94.29	500632	Bacteria[superkingdom]|Firmicutes[phylum]|Clostridia[class]|Clostridiales[order]|Lachnospiraceae[family]|Tyzzerella[genus]|Tyzzerella nexilis[species]
OTU_3;size=99495	4.00E-132	92.77	1121115	Bacteria[superkingdom]|Firmicutes[phylum]|Clostridia[class]|Clostridiales[order]|Lachnospiraceae[family]|Blautia[genus]|Blautia wexlerae[species]
OTU_3;size=99495	4.00E-132	94.03	341220	Bacteria[superkingdom]|Firmicutes[phylum]|Clostridia[class]|Clostridiales[order]|Clostridiaceae[family]|Lactonifactor[genus]|Lactonifactor longoviformis[species]
OTU_3;size=99495	4.00E-132	92.77	140626	Bacteria[superkingdom]|Firmicutes[phylum]|Clostridia[class]|Clostridiales[order]|Lachnospiraceae[family]|Lachnobacterium[genus]|Lachnobacterium bovis[species]
OTU_3;size=99495	6.00E-131	93.71	411459	Bacteria[superkingdom]|Firmicutes[phylum]|Clostridia[class]|Clostridiales[order]|Lachnospiraceae[family]|Blautia[genus]|Blautia obeum[species]
OTU_3;size=99495	6.00E-131	93.71	40520	Bacteria[superkingdom]|Firmicutes[phylum]|Clostridia[class]|Clostridiales[order]|Lachnospiraceae[family]|Blautia[genus]|Blautia obeum[species]
OTU_3;size=99495	2.00E-130	91.54	1256908	Bacteria[superkingdom]|Firmicutes[phylum]|Clostridia[class]|Clostridiales[order]|Eubacteriaceae[family]|Eubacterium[genus]|Eubacterium ramulus[species]
OTU_3;size=99495	2.00E-130	92.45	384636	Bacteria[superkingdom]|Bacteroidetes[phylum]|Bacteroidia[class]|Bacteroidales[order]|Bacteroidaceae[family]|Bacteroides[genus]|Bacteroides xylanolyticus[species]
OTU_3;size=99495	2.00E-130	92.45	1298596	Bacteria[superkingdom]|Firmicutes[phylum]|Clostridia[class]|Clostridiales[order]|Ruminococcaceae[family]|Ruminococcus[genus]|Ruminococcus faecis[species]
OTU_3;size=99495	3.00E-129	93.04	1512	Bacteria[superkingdom]|Firmicutes[phylum]|Clostridia[class]|Clostridiales[order]|Lachnospiraceae[family]|Lachnoclostridium[genus]|[Clostridium] symbiosum[species]
OTU_3;size=99495	3.00E-129	93.65	39482	Bacteria[superkingdom]|Firmicutes[phylum]|Clostridia[class]|Clostridiales[order]|Lachnospiraceae[family]|Lachnoclostridium[genus]|[Eubacterium] contortum[species]
OTU_3;size=99495	3.00E-129	93.65	39482	Bacteria[superkingdom]|Firmicutes[phylum]|Clostridia[class]|Clostridiales[order]|Lachnospiraceae[family]|Lachnoclostridium[genus]|[Eubacterium] contortum[species]
OTU_3;size=99495	3.00E-129	93.65	290055	Bacteria[superkingdom]|Firmicutes[phylum]|Clostridia[class]|Clostridiales[order]|Lachnospiraceae[family]|Lachnoclostridium[genus]|[Eubacterium] fissicatena[species]
OTU_3;size=99495	3.00E-129	93.65	290055	Bacteria[superkingdom]|Firmicutes[phylum]|Clostridia[class]|Clostridiales[order]|Lachnospiraceae[family]|Lachnoclostridium[genus]|[Eubacterium] fissicatena[species]
OTU_4;size=91359	5.00E-161	98.47	100886	Bacteria[superkingdom]|Firmicutes[phylum]|Erysipelotrichia[class]|Erysipelotrichales[order]|Erysipelotrichaceae[family]|Catenibacterium[genus]|Catenibacterium mitsuokai[species]
OTU_4;size=91359	3.00E-133	93.29	1410657	Bacteria[superkingdom]|Firmicutes[phylum]|Erysipelotrichia[class]|Erysipelotrichales[order]|Erysipelotrichaceae[family]|Kandleria[genus]|Kandleria vitulina[species]
OTU_4;size=91359	2.00E-131	93.01	341225	Bacteria[superkingdom]|Firmicutes[phylum]|Erysipelotrichia[class]|Erysipelotrichales[order]|Erysipelotrichaceae[family]|Erysipelatoclostridium[genus]|[Clostridium] saccharogumia[species]
OTU_4;size=91359	7.00E-130	92.71	29348	Bacteria[superkingdom]|Firmicutes[phylum]|Erysipelotrichia[class]|Erysipelotrichales[order]|Erysipelotrichaceae[family]|Erysipelatoclostridium[genus]|[Clostridium] spiroforme[species]
OTU_4;size=91359	3.00E-128	92.4	29348	Bacteria[superkingdom]|Firmicutes[phylum]|Erysipelotrichia[class]|Erysipelotrichales[order]|Erysipelotrichaceae[family]|Erysipelatoclostridium[genus]|[Clostridium] spiroforme[species]
OTU_4;size=91359	2.00E-126	92.12	428126	Bacteria[superkingdom]|Firmicutes[phylum]|Erysipelotrichia[class]|Erysipelotrichales[order]|Erysipelotrichaceae[family]|Erysipelatoclostridium[genus]|[Clostridium] spiroforme[species]
OTU_4;size=91359	2.00E-126	92.1	1547	Bacteria[superkingdom]|Firmicutes[phylum]|Erysipelotrichia[class]|Erysipelotrichales[order]|Erysipelotrichaceae[family]|Erysipelatoclostridium[genus]|Erysipelatoclostridium ramosum[species]
OTU_4;size=91359	2.00E-126	92.1	1547	Bacteria[superkingdom]|Firmicutes[phylum]|Erysipelotrichia[class]|Erysipelotrichales[order]|Erysipelotrichaceae[family]|Erysipelatoclostridium[genus]|Erysipelatoclostridium ramosum[species]
OTU_4;size=91359	7.00E-125	91.79	322505	Bacteria[superkingdom]|Firmicutes[phylum]|Bacilli[class]|Lactobacillales[order]|Lactobacillaceae[family]|Sharpea[genus]|Sharpea azabuensis[species]
OTU_4;size=91359	2.00E-121	91.21	1297794	Bacteria[superkingdom]|Firmicutes[phylum]|Erysipelotrichia[class]|Erysipelotrichales[order]|Erysipelotrichaceae[family]|Coprobacillus[genus]|Coprobacillus cateniformis[species]
OTU_4;size=91359	7.00E-120	90.88	69824	Bacteria[superkingdom]|Firmicutes[phylum]|Erysipelotrichia[class]|Erysipelotrichales[order]|Erysipelotrichaceae[family]|Erysipelatoclostridium[genus]|[Clostridium] cocleatum[species]
OTU_4;size=91359	2.00E-106	88.38	999415	Bacteria[superkingdom]|Firmicutes[phylum]|Erysipelotrichia[class]|Erysipelotrichales[order]|Erysipelotrichaceae[family]|Eggerthia[genus]|Eggerthia catenaformis[species]
OTU_4;size=91359	4.00E-73	83.77	1034346	Bacteria[superkingdom]|Firmicutes[phylum]|Erysipelotrichia[class]|Erysipelotrichales[order]|Erysipelotrichaceae[family]|Dielma[genus]|Dielma fastidiosa[species]
OTU_4;size=91359	3.00E-69	84.87	154288	Bacteria[superkingdom]|Firmicutes[phylum]|Erysipelotrichia[class]|Erysipelotrichales[order]|Erysipelotrichaceae[family]|Turicibacter[genus]|Turicibacter sanguinis[species]
OTU_4;size=91359	1.00E-68	82.95	1323	Bacteria[superkingdom]|Firmicutes[phylum]|Erysipelotrichia[class]|Erysipelotrichales[order]|Erysipelotrichaceae[family]|Faecalicoccus[genus]|Faecalicoccus pleomorphus[species]
OTU_4;size=91359	1.00E-68	82.85	2752	Bacteria[superkingdom]|Firmicutes[phylum]|Bacilli[class]|Lactobacillales[order]|Carnobacteriaceae[family]|Carnobacterium[genus]|Carnobacterium funditum[species]
OTU_4;size=91359	1.00E-68	82.85	1073423	Bacteria[superkingdom]|Firmicutes[phylum]|Bacilli[class]|Lactobacillales[order]|Carnobacteriaceae[family]|Carnobacterium[genus]|Carnobacterium iners[species]
OTU_4;size=91359	1.00E-68	82.89	39483	Bacteria[superkingdom]|Firmicutes[phylum]|Erysipelotrichia[class]|Erysipelotrichales[order]|Erysipelotrichaceae[family]|Faecalitalea[genus]|Faecalitalea cylindroides[species]
OTU_4;size=91359	1.00E-68	82.85	2752	Bacteria[superkingdom]|Firmicutes[phylum]|Bacilli[class]|Lactobacillales[order]|Carnobacteriaceae[family]|Carnobacterium[genus]|Carnobacterium funditum[species]
OTU_4;size=91359	1.00E-67	82.57	39483	Bacteria[superkingdom]|Firmicutes[phylum]|Erysipelotrichia[class]|Erysipelotrichales[order]|Erysipelotrichaceae[family]|Faecalitalea[genus]|Faecalitalea cylindroides[species]
OTU_4;size=91359	5.00E-67	84.76	1289106	Bacteria[superkingdom]|Firmicutes[phylum]|Bacilli[class]|Bacillales[order]|Bacillaceae[family]|Sinibacillus[genus]|Sinibacillus soli[species]
OTU_4;size=91359	5.00E-67	84.76	43064	Bacteria[superkingdom]|Firmicutes[phylum]|Bacilli[class]|Lactobacillales[order]|Carnobacteriaceae[family]|Trichococcus[genus]|Trichococcus pasteurii[species]
OTU_4;size=91359	5.00E-67	84.64	650150	Bacteria[superkingdom]|Firmicutes[phylum]|Erysipelotrichia[class]|Erysipelotrichales[order]|Erysipelotrichaceae[family]|Erysipelothrix[genus]|Erysipelothrix rhusiopathiae[species]
OTU_4;size=91359	5.00E-67	84.76	82803	Bacteria[superkingdom]|Firmicutes[phylum]|Bacilli[class]|Lactobacillales[order]|Carnobacteriaceae[family]|Trichococcus[genus]|Trichococcus flocculiformis[species]
OTU_4;size=91359	5.00E-67	84.64	1121874	Bacteria[superkingdom]|Firmicutes[phylum]|Erysipelotrichia[class]|Erysipelotrichales[order]|Erysipelotrichaceae[family]|Erysipelothrix[genus]|Erysipelothrix tonsillarum[species]
OTU_4;size=91359	5.00E-67	84.64	1121874	Bacteria[superkingdom]|Firmicutes[phylum]|Erysipelotrichia[class]|Erysipelotrichales[order]|Erysipelotrichaceae[family]|Erysipelothrix[genus]|Erysipelothrix tonsillarum[species]
OTU_4;size=91359	5.00E-67	84.81	1641	Bacteria[superkingdom]|Firmicutes[phylum]|Bacilli[class]|Bacillales[order]|Listeriaceae[family]|Listeria[genus]|Listeria grayi[species]
OTU_4;size=91359	5.00E-67	84.76	382641	Bacteria[superkingdom]|Firmicutes[phylum]|Bacilli[class]|Lactobacillales[order]|Carnobacteriaceae[family]|Trichococcus[genus]|Trichococcus patagoniensis[species]
OTU_4;size=91359	5.00E-67	86.06	120956	Bacteria[superkingdom]|Firmicutes[phylum]|Bacilli[class]|Lactobacillales[order]|Aerococcaceae[family]|Facklamia[genus]|Facklamia miroungae[species]
OTU_4;size=91359	5.00E-67	84.76	157076	Bacteria[superkingdom]|Firmicutes[phylum]|Bacilli[class]|Lactobacillales[order]|Carnobacteriaceae[family]|Trichococcus[genus]|Trichococcus collinsii[species]
OTU_5;size=88340	2.00E-164	98.19	40518	Bacteria[superkingdom]|Firmicutes[phylum]|Clostridia[class]|Clostridiales[order]|Ruminococcaceae[family]|Ruminococcus[genus]|Ruminococcus bromii[species]
OTU_5;size=88340	4.00E-137	93.66	1535	Bacteria[superkingdom]|Firmicutes[phylum]|Clostridia[class]|Clostridiales[order]|Ruminococcaceae[family]|Ruminiclostridium[genus]|[Clostridium] leptum[species]
OTU_5;size=88340	2.00E-135	93.35	1549	Bacteria[superkingdom]|Firmicutes[phylum]|Clostridia[class]|Clostridiales[order]|Ruminococcaceae[family]|Ruminiclostridium[genus]|[Clostridium] sporosphaeroides[species]
OTU_5;size=88340	3.00E-133	93.03	213810	Bacteria[superkingdom]|Firmicutes[phylum]|Clostridia[class]|Clostridiales[order]|Ruminococcaceae[family]|Ruminococcus[genus]|Ruminococcus champanellensis[species]
OTU_5;size=88340	3.00E-133	93.03	213810	Bacteria[superkingdom]|Firmicutes[phylum]|Clostridia[class]|Clostridiales[order]|Ruminococcaceae[family]|Ruminococcus[genus]|Ruminococcus champanellensis[species]
OTU_5;size=88340	3.00E-128	92.12	40519	Bacteria[superkingdom]|Firmicutes[phylum]|Clostridia[class]|Clostridiales[order]|Ruminococcaceae[family]|Ruminococcus[genus]|Ruminococcus callidus[species]
OTU_5;size=88340	1.00E-127	92.15	84026	Bacteria[superkingdom]|Firmicutes[phylum]|Clostridia[class]|Clostridiales[order]|Ruminococcaceae[family]|Ruminiclostridium[genus]|[Clostridium] methylpentosum[species]
OTU_5;size=88340	2.00E-126	91.82	697329	Bacteria[superkingdom]|Firmicutes[phylum]|Clostridia[class]|Clostridiales[order]|Ruminococcaceae[family]|Ruminococcus[genus]|Ruminococcus albus[species]
OTU_5;size=88340	2.00E-126	91.82	1264	Bacteria[superkingdom]|Firmicutes[phylum]|Clostridia[class]|Clostridiales[order]|Ruminococcaceae[family]|Ruminococcus[genus]|Ruminococcus albus[species]
OTU_5;size=88340	2.00E-126	91.82	697329	Bacteria[superkingdom]|Firmicutes[phylum]|Clostridia[class]|Clostridiales[order]|Ruminococcaceae[family]|Ruminococcus[genus]|Ruminococcus albus[species]
OTU_5;size=88340	2.00E-126	91.82	697329	Bacteria[superkingdom]|Firmicutes[phylum]|Clostridia[class]|Clostridiales[order]|Ruminococcaceae[family]|Ruminococcus[genus]|Ruminococcus albus[species]
OTU_5;size=88340	2.00E-125	92.72	663278	Bacteria[superkingdom]|Firmicutes[phylum]|Clostridia[class]|Clostridiales[order]|Ruminococcaceae[family]|Ethanoligenens[genus]|Ethanoligenens harbinense[species]
OTU_5;size=88340	2.00E-125	92.72	663278	Bacteria[superkingdom]|Firmicutes[phylum]|Clostridia[class]|Clostridiales[order]|Ruminococcaceae[family]|Ethanoligenens[genus]|Ethanoligenens harbinense[species]
OTU_5;size=88340	9.00E-124	91.49	1297617	Bacteria[superkingdom]|Firmicutes[phylum]|Clostridia[class]|Clostridiales[order]|xxxx[family]|Intestinimonas[genus]|Intestinimonas butyriciproducens[species]
OTU_5;size=88340	9.00E-124	91.21	100176	Bacteria[superkingdom]|Firmicutes[phylum]|Clostridia[class]|Clostridiales[order]|Ruminococcaceae[family]|Papillibacter[genus]|Papillibacter cinnamivorans[species]
OTU_5;size=88340	1.00E-122	90.91	1265	Bacteria[superkingdom]|Firmicutes[phylum]|Clostridia[class]|Clostridiales[order]|Ruminococcaceae[family]|Ruminococcus[genus]|Ruminococcus flavefaciens[species]
OTU_5;size=88340	4.00E-122	92.11	663278	Bacteria[superkingdom]|Firmicutes[phylum]|Clostridia[class]|Clostridiales[order]|Ruminococcaceae[family]|Ethanoligenens[genus]|Ethanoligenens harbinense[species]
OTU_5;size=88340	6.00E-121	90.94	169435	Bacteria[superkingdom]|Firmicutes[phylum]|Clostridia[class]|Clostridiales[order]|Ruminococcaceae[family]|Anaerotruncus[genus]|Anaerotruncus colihominis[species]
OTU_5;size=88340	1.00E-118	90.58	717961	Bacteria[superkingdom]|Firmicutes[phylum]|Clostridia[class]|Clostridiales[order]|Ruminococcaceae[family]|Ruminiclostridium[genus]|[Eubacterium] siraeum[species]
OTU_5;size=88340	4.00E-117	90.03	29343	Bacteria[superkingdom]|Firmicutes[phylum]|Clostridia[class]|Clostridiales[order]|Ruminococcaceae[family]|Ruminiclostridium[genus]|[Clostridium] cellulosi[species]
OTU_5;size=88340	2.00E-116	89.97	39492	Bacteria[superkingdom]|Firmicutes[phylum]|Clostridia[class]|Clostridiales[order]|Ruminococcaceae[family]|Ruminiclostridium[genus]|[Eubacterium] siraeum[species]
OTU_5;size=88340	6.00E-116	89.97	47246	Bacteria[superkingdom]|Firmicutes[phylum]|Clostridia[class]|Clostridiales[order]|Ruminococcaceae[family]|Ruminiclostridium[genus]|[Clostridium] viride[species]
OTU_5;size=88340	2.00E-115	89.7	44749	Bacteria[superkingdom]|Firmicutes[phylum]|Clostridia[class]|Clostridiales[order]|Ruminococcaceae[family]|Sporobacter[genus]|Sporobacter termitidis[species]
OTU_5;size=88340	3.00E-114	89.73	258515	Bacteria[superkingdom]|Firmicutes[phylum]|Clostridia[class]|Clostridiales[order]|Ruminococcaceae[family]|Acetanaerobacterium[genus]|Acetanaerobacterium elongatum[species]
OTU_5;size=88340	1.00E-113	90.51	290054	Bacteria[superkingdom]|Firmicutes[phylum]|Clostridia[class]|Clostridiales[order]|Eubacteriaceae[family]|Eubacterium[genus]|Eubacterium coprostanoligenes[species]
OTU_5;size=88340	1.00E-113	89.7	501571	Bacteria[superkingdom]|Firmicutes[phylum]|Clostridia[class]|Clostridiales[order]|Clostridiaceae[family]|Butyricicoccus[genus]|Butyricicoccus pullicaecorum[species]
OTU_5;size=88340	5.00E-107	88.41	292800	Bacteria[superkingdom]|Firmicutes[phylum]|Clostridia[class]|Clostridiales[order]|xxxx[family]|Flavonifractor[genus]|Flavonifractor plautii[species]
OTU_5;size=88340	5.00E-107	88.41	292800	Bacteria[superkingdom]|Firmicutes[phylum]|Clostridia[class]|Clostridiales[order]|xxxx[family]|Flavonifractor[genus]|Flavonifractor plautii[species]
OTU_5;size=88340	3.00E-104	87.88	52787	Bacteria[superkingdom]|Firmicutes[phylum]|Clostridia[class]|Clostridiales[order]|Ruminococcaceae[family]|Anaerofilum[genus]|Anaerofilum pentosovorans[species]
OTU_5;size=88340	3.00E-104	87.88	52786	Bacteria[superkingdom]|Firmicutes[phylum]|Clostridia[class]|Clostridiales[order]|Ruminococcaceae[family]|Anaerofilum[genus]|Anaerofilum agile[species]
OTU_6;size=84322	3.00E-173	100	1454229	Bacteria[superkingdom]|Actinobacteria[phylum]|Actinobacteria[class]|Bifidobacteriales[order]|Bifidobacteriaceae[family]|Bifidobacterium[genus]|Bifidobacterium faecale[species]
OTU_6;size=84322	3.00E-173	100	367928	Bacteria[superkingdom]|Actinobacteria[phylum]|Actinobacteria[class]|Bifidobacteriales[order]|Bifidobacteriaceae[family]|Bifidobacterium[genus]|Bifidobacterium adolescentis[species]
OTU_6;size=84322	3.00E-173	100	1437612	Bacteria[superkingdom]|Actinobacteria[phylum]|Actinobacteria[class]|Bifidobacteriales[order]|Bifidobacteriaceae[family]|Bifidobacterium[genus]|Bifidobacterium adolescentis[species]
OTU_6;size=84322	4.00E-172	99.7	1437612	Bacteria[superkingdom]|Actinobacteria[phylum]|Actinobacteria[class]|Bifidobacteriales[order]|Bifidobacteriaceae[family]|Bifidobacterium[genus]|Bifidobacterium adolescentis[species]
OTU_6;size=84322	1.00E-171	99.7	78346	Bacteria[superkingdom]|Actinobacteria[phylum]|Actinobacteria[class]|Bifidobacteriales[order]|Bifidobacteriaceae[family]|Bifidobacterium[genus]|Bifidobacterium ruminantium[species]
OTU_6;size=84322	3.00E-163	98.2	866777	Bacteria[superkingdom]|Actinobacteria[phylum]|Actinobacteria[class]|Bifidobacteriales[order]|Bifidobacteriaceae[family]|Bifidobacterium[genus]|Bifidobacterium breve[species]
OTU_6;size=84322	3.00E-163	98.2	206672	Bacteria[superkingdom]|Actinobacteria[phylum]|Actinobacteria[class]|Bifidobacteriales[order]|Bifidobacteriaceae[family]|Bifidobacterium[genus]|Bifidobacterium longum[species]
OTU_6;size=84322	3.00E-163	98.2	1685	Bacteria[superkingdom]|Actinobacteria[phylum]|Actinobacteria[class]|Bifidobacteriales[order]|Bifidobacteriaceae[family]|Bifidobacterium[genus]|Bifidobacterium breve[species]
OTU_6;size=84322	3.00E-163	98.2	35760	Bacteria[superkingdom]|Actinobacteria[phylum]|Actinobacteria[class]|Bifidobacteriales[order]|Bifidobacteriaceae[family]|Bifidobacterium[genus]|Bifidobacterium choerinum[species]
OTU_6;size=84322	3.00E-163	98.2	1682	Bacteria[superkingdom]|Actinobacteria[phylum]|Actinobacteria[class]|Bifidobacteriales[order]|Bifidobacteriaceae[family]|Bifidobacterium[genus]|Bifidobacterium longum[species]
OTU_6;size=84322	4.00E-162	97.9	216816	Bacteria[superkingdom]|Actinobacteria[phylum]|Actinobacteria[class]|Bifidobacteriales[order]|Bifidobacteriaceae[family]|Bifidobacterium[genus]|Bifidobacterium longum[species]
OTU_6;size=84322	2.00E-161	97.9	442563	Bacteria[superkingdom]|Actinobacteria[phylum]|Actinobacteria[class]|Bifidobacteriales[order]|Bifidobacteriaceae[family]|Bifidobacterium[genus]|Bifidobacterium animalis[species]
OTU_6;size=84322	2.00E-161	97.9	1683	Bacteria[superkingdom]|Actinobacteria[phylum]|Actinobacteria[class]|Bifidobacteriales[order]|Bifidobacteriaceae[family]|Bifidobacterium[genus]|Bifidobacterium angulatum[species]
OTU_6;size=84322	2.00E-161	97.9	216816	Bacteria[superkingdom]|Actinobacteria[phylum]|Actinobacteria[class]|Bifidobacteriales[order]|Bifidobacteriaceae[family]|Bifidobacterium[genus]|Bifidobacterium longum[species]
OTU_6;size=84322	2.00E-161	97.9	302911	Bacteria[superkingdom]|Actinobacteria[phylum]|Actinobacteria[class]|Bifidobacteriales[order]|Bifidobacteriaceae[family]|Bifidobacterium[genus]|Bifidobacterium animalis[species]
OTU_6;size=84322	2.00E-161	97.9	78345	Bacteria[superkingdom]|Actinobacteria[phylum]|Actinobacteria[class]|Bifidobacteriales[order]|Bifidobacteriaceae[family]|Bifidobacterium[genus]|Bifidobacterium merycicum[species]
OTU_6;size=84322	5.00E-161	97.9	78343	Bacteria[superkingdom]|Actinobacteria[phylum]|Actinobacteria[class]|Bifidobacteriales[order]|Bifidobacteriaceae[family]|Bifidobacterium[genus]|Bifidobacterium boum[species]
OTU_6;size=84322	5.00E-161	97.6	1437607	Bacteria[superkingdom]|Actinobacteria[phylum]|Actinobacteria[class]|Bifidobacteriales[order]|Bifidobacteriaceae[family]|Bifidobacterium[genus]|Bifidobacterium saguini[species]
OTU_6;size=84322	2.00E-160	97.6	1437610	Bacteria[superkingdom]|Actinobacteria[phylum]|Actinobacteria[class]|Bifidobacteriales[order]|Bifidobacteriaceae[family]|Bifidobacterium[genus]|Bifidobacterium reuteri[species]
OTU_6;size=84322	7.00E-160	97.31	1695	Bacteria[superkingdom]|Actinobacteria[phylum]|Actinobacteria[class]|Bifidobacteriales[order]|Bifidobacteriaceae[family]|Bifidobacterium[genus]|Bifidobacterium longum[species]
OTU_6;size=84322	7.00E-160	97.6	28026	Bacteria[superkingdom]|Actinobacteria[phylum]|Actinobacteria[class]|Bifidobacteriales[order]|Bifidobacteriaceae[family]|Bifidobacterium[genus]|Bifidobacterium pseudocatenulatum[species]
OTU_6;size=84322	7.00E-160	97.6	1150460	Bacteria[superkingdom]|Actinobacteria[phylum]|Actinobacteria[class]|Bifidobacteriales[order]|Bifidobacteriaceae[family]|Bifidobacterium[genus]|Bifidobacterium kashiwanohense[species]
OTU_6;size=84322	7.00E-160	97.6	1686	Bacteria[superkingdom]|Actinobacteria[phylum]|Actinobacteria[class]|Bifidobacteriales[order]|Bifidobacteriaceae[family]|Bifidobacterium[genus]|Bifidobacterium catenulatum[species]
OTU_6;size=84322	3.00E-159	97.6	1254439	Bacteria[superkingdom]|Actinobacteria[phylum]|Actinobacteria[class]|Bifidobacteriales[order]|Bifidobacteriaceae[family]|Bifidobacterium[genus]|Bifidobacterium thermophilum[species]
OTU_6;size=84322	3.00E-159	97.6	33905	Bacteria[superkingdom]|Actinobacteria[phylum]|Actinobacteria[class]|Bifidobacteriales[order]|Bifidobacteriaceae[family]|Bifidobacterium[genus]|Bifidobacterium thermophilum[species]
OTU_6;size=84322	3.00E-159	97.6	212365	Bacteria[superkingdom]|Actinobacteria[phylum]|Actinobacteria[class]|Bifidobacteriales[order]|Bifidobacteriaceae[family]|Bifidobacterium[genus]|Bifidobacterium thermacidophilum[species]
OTU_6;size=84322	3.00E-158	97.3	1689	Bacteria[superkingdom]|Actinobacteria[phylum]|Actinobacteria[class]|Bifidobacteriales[order]|Bifidobacteriaceae[family]|Bifidobacterium[genus]|Bifidobacterium dentium[species]
OTU_6;size=84322	3.00E-158	97.3	1333651	Bacteria[superkingdom]|Actinobacteria[phylum]|Actinobacteria[class]|Bifidobacteriales[order]|Bifidobacteriaceae[family]|Bifidobacterium[genus]|Bifidobacterium moukalabense[species]
OTU_6;size=84322	3.00E-158	97.3	401473	Bacteria[superkingdom]|Actinobacteria[phylum]|Actinobacteria[class]|Bifidobacteriales[order]|Bifidobacteriaceae[family]|Bifidobacterium[genus]|Bifidobacterium dentium[species]
OTU_6;size=84322	3.00E-158	97.31	1437609	Bacteria[superkingdom]|Actinobacteria[phylum]|Actinobacteria[class]|Bifidobacteriales[order]|Bifidobacteriaceae[family]|Bifidobacterium[genus]|Bifidobacterium callitrichos[species]
OTU_7;size=74799	9.00E-169	99.7	435590	Bacteria[superkingdom]|Bacteroidetes[phylum]|Bacteroidia[class]|Bacteroidales[order]|Bacteroidaceae[family]|Bacteroides[genus]|Bacteroides vulgatus[species]
OTU_7;size=74799	9.00E-169	99.7	821	Bacteria[superkingdom]|Bacteroidetes[phylum]|Bacteroidia[class]|Bacteroidales[order]|Bacteroidaceae[family]|Bacteroides[genus]|Bacteroides vulgatus[species]
OTU_7;size=74799	9.00E-169	99.7	821	Bacteria[superkingdom]|Bacteroidetes[phylum]|Bacteroidia[class]|Bacteroidales[order]|Bacteroidaceae[family]|Bacteroides[genus]|Bacteroides vulgatus[species]
OTU_7;size=74799	4.00E-167	99.39	357276	Bacteria[superkingdom]|Bacteroidetes[phylum]|Bacteroidia[class]|Bacteroidales[order]|Bacteroidaceae[family]|Bacteroides[genus]|Bacteroides dorei[species]
OTU_7;size=74799	2.00E-145	95.43	1236515	Bacteria[superkingdom]|Bacteroidetes[phylum]|Bacteroidia[class]|Bacteroidales[order]|Bacteroidaceae[family]|Bacteroides[genus]|Bacteroides sartorii[species]
OTU_7;size=74799	3.00E-144	95.12	1236515	Bacteria[superkingdom]|Bacteroidetes[phylum]|Bacteroidia[class]|Bacteroidales[order]|Bacteroidaceae[family]|Bacteroides[genus]|Bacteroides sartorii[species]
OTU_7;size=74799	9.00E-144	95.12	1236538	Bacteria[superkingdom]|Bacteroidetes[phylum]|Bacteroidia[class]|Bacteroidales[order]|Bacteroidaceae[family]|Bacteroides[genus]|Bacteroides sartorii[species]
OTU_7;size=74799	4.00E-142	94.82	1236512	Bacteria[superkingdom]|Bacteroidetes[phylum]|Bacteroidia[class]|Bacteroidales[order]|Bacteroidaceae[family]|Bacteroides[genus]|Bacteroides rodentium[species]
OTU_7;size=74799	4.00E-142	94.82	1236538	Bacteria[superkingdom]|Bacteroidetes[phylum]|Bacteroidia[class]|Bacteroidales[order]|Bacteroidaceae[family]|Bacteroides[genus]|Bacteroides sartorii[species]
OTU_7;size=74799	2.00E-140	94.51	1236512	Bacteria[superkingdom]|Bacteroidetes[phylum]|Bacteroidia[class]|Bacteroidales[order]|Bacteroidaceae[family]|Bacteroides[genus]|Bacteroides rodentium[species]
OTU_7;size=74799	2.00E-140	94.51	820	Bacteria[superkingdom]|Bacteroidetes[phylum]|Bacteroidia[class]|Bacteroidales[order]|Bacteroidaceae[family]|Bacteroides[genus]|Bacteroides uniformis[species]
OTU_7;size=74799	2.00E-140	94.51	820	Bacteria[superkingdom]|Bacteroidetes[phylum]|Bacteroidia[class]|Bacteroidales[order]|Bacteroidaceae[family]|Bacteroides[genus]|Bacteroides uniformis[species]
OTU_7;size=74799	9.00E-139	94.21	1236514	Bacteria[superkingdom]|Bacteroidetes[phylum]|Bacteroidia[class]|Bacteroidales[order]|Bacteroidaceae[family]|Bacteroides[genus]|Bacteroides stercorirosoris[species]
OTU_7;size=74799	9.00E-139	94.21	742727	Bacteria[superkingdom]|Bacteroidetes[phylum]|Bacteroidia[class]|Bacteroidales[order]|Bacteroidaceae[family]|Bacteroides[genus]|Bacteroides oleiciplenus[species]
OTU_7;size=74799	9.00E-139	94.21	742727	Bacteria[superkingdom]|Bacteroidetes[phylum]|Bacteroidia[class]|Bacteroidales[order]|Bacteroidaceae[family]|Bacteroides[genus]|Bacteroides oleiciplenus[species]
OTU_7;size=74799	4.00E-137	93.92	329854	Bacteria[superkingdom]|Bacteroidetes[phylum]|Bacteroidia[class]|Bacteroidales[order]|Bacteroidaceae[family]|Bacteroides[genus]|Bacteroides intestinalis[species]
OTU_7;size=74799	2.00E-135	93.6	1236513	Bacteria[superkingdom]|Bacteroidetes[phylum]|Bacteroidia[class]|Bacteroidales[order]|Bacteroidaceae[family]|Bacteroides[genus]|Bacteroides faecichinchillae[species]
OTU_7;size=74799	2.00E-135	93.6	1236498	Bacteria[superkingdom]|Bacteroidetes[phylum]|Bacteroidia[class]|Bacteroidales[order]|Bacteroidaceae[family]|Bacteroides[genus]|Bacteroides paurosaccharolyticus[species]
OTU_7;size=74799	2.00E-135	93.6	763034	Bacteria[superkingdom]|Bacteroidetes[phylum]|Bacteroidia[class]|Bacteroidales[order]|Bacteroidaceae[family]|Bacteroides[genus]|Bacteroides fluxus[species]
OTU_7;size=74799	2.00E-135	93.6	1077285	Bacteria[superkingdom]|Bacteroidetes[phylum]|Bacteroidia[class]|Bacteroidales[order]|Bacteroidaceae[family]|Bacteroides[genus]|Bacteroides faecis[species]
OTU_7;size=74799	2.00E-135	93.6	657309	Bacteria[superkingdom]|Bacteroidetes[phylum]|Bacteroidia[class]|Bacteroidales[order]|Bacteroidaceae[family]|Bacteroides[genus]|Bacteroides xylanisolvens[species]
OTU_7;size=74799	2.00E-135	93.6	818	Bacteria[superkingdom]|Bacteroidetes[phylum]|Bacteroidia[class]|Bacteroidales[order]|Bacteroidaceae[family]|Bacteroides[genus]|Bacteroides thetaiotaomicron[species]
OTU_7;size=74799	2.00E-135	93.6	204516	Bacteria[superkingdom]|Bacteroidetes[phylum]|Bacteroidia[class]|Bacteroidales[order]|Bacteroidaceae[family]|Bacteroides[genus]|Bacteroides massiliensis[species]
OTU_7;size=74799	2.00E-135	93.6	85831	Bacteria[superkingdom]|Bacteroidetes[phylum]|Bacteroidia[class]|Bacteroidales[order]|Bacteroidaceae[family]|Bacteroides[genus]|Bacteroides acidifaciens[species]
OTU_7;size=74799	2.00E-135	93.6	85831	Bacteria[superkingdom]|Bacteroidetes[phylum]|Bacteroidia[class]|Bacteroidales[order]|Bacteroidaceae[family]|Bacteroides[genus]|Bacteroides acidifaciens[species]
OTU_7;size=74799	2.00E-135	93.6	1077285	Bacteria[superkingdom]|Bacteroidetes[phylum]|Bacteroidia[class]|Bacteroidales[order]|Bacteroidaceae[family]|Bacteroides[genus]|Bacteroides faecis[species]
OTU_7;size=74799	2.00E-135	93.6	763034	Bacteria[superkingdom]|Bacteroidetes[phylum]|Bacteroidia[class]|Bacteroidales[order]|Bacteroidaceae[family]|Bacteroides[genus]|Bacteroides fluxus[species]
OTU_7;size=74799	2.00E-135	93.6	732242	Bacteria[superkingdom]|Bacteroidetes[phylum]|Bacteroidia[class]|Bacteroidales[order]|Bacteroidaceae[family]|Bacteroides[genus]|Bacteroides paurosaccharolyticus[species]
OTU_7;size=74799	2.00E-135	93.6	657309	Bacteria[superkingdom]|Bacteroidetes[phylum]|Bacteroidia[class]|Bacteroidales[order]|Bacteroidaceae[family]|Bacteroides[genus]|Bacteroides xylanisolvens[species]
OTU_7;size=74799	2.00E-135	93.6	338188	Bacteria[superkingdom]|Bacteroidetes[phylum]|Bacteroidia[class]|Bacteroidales[order]|Bacteroidaceae[family]|Bacteroides[genus]|Bacteroides finegoldii[species]
OTU_8;size=64802	5.00E-166	99.09	1115758	Bacteria[superkingdom]|Firmicutes[phylum]|Clostridia[class]|Clostridiales[order]|Peptostreptococcaceae[family]|Romboutsia[genus]|Romboutsia ilealis[species]
OTU_8;size=64802	2.00E-159	97.87	1368474	Bacteria[superkingdom]|Firmicutes[phylum]|Clostridia[class]|Clostridiales[order]|Peptostreptococcaceae[family]|Romboutsia[genus]|Romboutsia sedimentorum[species]
OTU_8;size=64802	4.00E-152	96.36	1121325	Bacteria[superkingdom]|Firmicutes[phylum]|Clostridia[class]|Clostridiales[order]|Peptostreptococcaceae[family]|Romboutsia[genus]|Romboutsia lituseburensis[species]
OTU_8;size=64802	3.00E-149	96.05	1490	Bacteria[superkingdom]|Firmicutes[phylum]|Clostridia[class]|Clostridiales[order]|Peptostreptococcaceae[family]|Paraclostridium[genus]|Paraclostridium bifermentans[species]
OTU_8;size=64802	3.00E-149	96.05	261299	Bacteria[superkingdom]|Firmicutes[phylum]|Clostridia[class]|Clostridiales[order]|Peptostreptococcaceae[family]|Intestinibacter[genus]|Intestinibacter bartlettii[species]
OTU_8;size=64802	1.00E-147	95.74	272563	Bacteria[superkingdom]|Firmicutes[phylum]|Clostridia[class]|Clostridiales[order]|Peptostreptococcaceae[family]|Clostridioides[genus]|Clostridioides difficile[species]
OTU_8;size=64802	1.00E-147	95.74	1541	Bacteria[superkingdom]|Firmicutes[phylum]|Clostridia[class]|Clostridiales[order]|Peptostreptococcaceae[family]|Terrisporobacter[genus]|Terrisporobacter mayombei[species]
OTU_8;size=64802	1.00E-147	95.74	1121308	Bacteria[superkingdom]|Firmicutes[phylum]|Clostridia[class]|Clostridiales[order]|Peptostreptococcaceae[family]|Clostridioides[genus]|Clostridioides difficile[species]
OTU_8;size=64802	4.00E-147	95.74	1490	Bacteria[superkingdom]|Firmicutes[phylum]|Clostridia[class]|Clostridiales[order]|Peptostreptococcaceae[family]|Paraclostridium[genus]|Paraclostridium bifermentans[species]
OTU_8;size=64802	3.00E-144	95.14	1121315	Bacteria[superkingdom]|Firmicutes[phylum]|Clostridia[class]|Clostridiales[order]|Peptostreptococcaceae[family]|Terrisporobacter[genus]|Terrisporobacter glycolicus[species]
OTU_8;size=64802	9.00E-144	95.14	1121308	Bacteria[superkingdom]|Firmicutes[phylum]|Clostridia[class]|Clostridiales[order]|Peptostreptococcaceae[family]|Clostridioides[genus]|Clostridioides difficile[species]
OTU_8;size=64802	9.00E-144	95.14	1490	Bacteria[superkingdom]|Firmicutes[phylum]|Clostridia[class]|Clostridiales[order]|Peptostreptococcaceae[family]|Paraclostridium[genus]|Paraclostridium bifermentans[species]
OTU_8;size=64802	1.00E-142	94.83	1737	Bacteria[superkingdom]|Firmicutes[phylum]|Clostridia[class]|Clostridiales[order]|Peptostreptococcaceae[family]|Peptoclostridium[genus]|[Eubacterium] tenue[species]
OTU_8;size=64802	1.00E-142	94.83	1737	Bacteria[superkingdom]|Firmicutes[phylum]|Clostridia[class]|Clostridiales[order]|Peptostreptococcaceae[family]|Peptoclostridium[genus]|[Eubacterium] tenue[species]
OTU_8;size=64802	1.00E-142	94.83	1737	Bacteria[superkingdom]|Firmicutes[phylum]|Clostridia[class]|Clostridiales[order]|Peptostreptococcaceae[family]|Peptoclostridium[genus]|[Eubacterium] tenue[species]
OTU_8;size=64802	1.00E-142	94.83	1737	Bacteria[superkingdom]|Firmicutes[phylum]|Clostridia[class]|Clostridiales[order]|Peptostreptococcaceae[family]|Peptoclostridium[genus]|[Eubacterium] tenue[species]
OTU_8;size=64802	1.00E-142	94.83	1737	Bacteria[superkingdom]|Firmicutes[phylum]|Clostridia[class]|Clostridiales[order]|Peptostreptococcaceae[family]|Peptoclostridium[genus]|[Eubacterium] tenue[species]
OTU_8;size=64802	1.00E-142	94.85	286803	Bacteria[superkingdom]|Firmicutes[phylum]|Clostridia[class]|Clostridiales[order]|Peptostreptococcaceae[family]|Sporacetigenium[genus]|Sporacetigenium mesophilum[species]
OTU_8;size=64802	1.00E-142	94.83	1737	Bacteria[superkingdom]|Firmicutes[phylum]|Clostridia[class]|Clostridiales[order]|Peptostreptococcaceae[family]|Peptoclostridium[genus]|[Eubacterium] tenue[species]
OTU_8;size=64802	6.00E-141	94.53	1505	Bacteria[superkingdom]|Firmicutes[phylum]|Clostridia[class]|Clostridiales[order]|Peptostreptococcaceae[family]|Paeniclostridium[genus]|Paeniclostridium sordellii[species]
OTU_8;size=64802	6.00E-141	94.53	1737	Bacteria[superkingdom]|Firmicutes[phylum]|Clostridia[class]|Clostridiales[order]|Peptostreptococcaceae[family]|Peptoclostridium[genus]|[Eubacterium] tenue[species]
OTU_8;size=64802	6.00E-141	94.53	1737	Bacteria[superkingdom]|Firmicutes[phylum]|Clostridia[class]|Clostridiales[order]|Peptostreptococcaceae[family]|Peptoclostridium[genus]|[Eubacterium] tenue[species]
OTU_8;size=64802	6.00E-141	94.53	1505	Bacteria[superkingdom]|Firmicutes[phylum]|Clostridia[class]|Clostridiales[order]|Peptostreptococcaceae[family]|Paeniclostridium[genus]|Paeniclostridium sordellii[species]
OTU_8;size=64802	2.00E-140	94.53	1121321	Bacteria[superkingdom]|Firmicutes[phylum]|Clostridia[class]|Clostridiales[order]|Peptostreptococcaceae[family]|Asaccharospora[genus]|Asaccharospora irregularis[species]
OTU_8;size=64802	3.00E-139	94.22	29358	Bacteria[superkingdom]|Firmicutes[phylum]|Clostridia[class]|Clostridiales[order]|Peptostreptococcaceae[family]|Paeniclostridium[genus]|Paeniclostridium ghonii[species]
OTU_8;size=64802	4.00E-137	93.92	29358	Bacteria[superkingdom]|Firmicutes[phylum]|Clostridia[class]|Clostridiales[order]|Peptostreptococcaceae[family]|Paeniclostridium[genus]|Paeniclostridium ghonii[species]
OTU_8;size=64802	1.00E-132	93.03	29349	Bacteria[superkingdom]|Firmicutes[phylum]|Clostridia[class]|Clostridiales[order]|Peptostreptococcaceae[family]|Peptoclostridium[genus]|[Clostridium] thermoalcaliphilum[species]
OTU_8;size=64802	1.00E-132	93.01	1540	Bacteria[superkingdom]|Firmicutes[phylum]|Clostridia[class]|Clostridiales[order]|Peptostreptococcaceae[family]|Clostridioides[genus]|Clostridioides mangenotii[species]
OTU_8;size=64802	1.00E-132	93.01	655607	Bacteria[superkingdom]|Firmicutes[phylum]|Clostridia[class]|Clostridiales[order]|Peptostreptococcaceae[family]|Tepidibacter[genus]|Tepidibacter mesophilus[species]
OTU_8;size=64802	6.00E-131	92.73	29349	Bacteria[superkingdom]|Firmicutes[phylum]|Clostridia[class]|Clostridiales[order]|Peptostreptococcaceae[family]|Peptoclostridium[genus]|[Clostridium] thermoalcaliphilum[species]
OTU_9;size=54009	4.00E-147	95.47	745368	Bacteria[superkingdom]|Firmicutes[phylum]|Clostridia[class]|Clostridiales[order]|Ruminococcaceae[family]|Gemmiger[genus]|Gemmiger formicilis[species]
OTU_9;size=54009	2.00E-145	95.17	214851	Bacteria[superkingdom]|Firmicutes[phylum]|Clostridia[class]|Clostridiales[order]|Ruminococcaceae[family]|Subdoligranulum[genus]|Subdoligranulum variabile[species]
OTU_9;size=54009	9.00E-144	94.86	853	Bacteria[superkingdom]|Firmicutes[phylum]|Clostridia[class]|Clostridiales[order]|Ruminococcaceae[family]|Faecalibacterium[genus]|Faecalibacterium prausnitzii[species]
OTU_9;size=54009	3.00E-123	91.27	52786	Bacteria[superkingdom]|Firmicutes[phylum]|Clostridia[class]|Clostridiales[order]|Ruminococcaceae[family]|Anaerofilum[genus]|Anaerofilum agile[species]
OTU_9;size=54009	7.00E-120	90.66	52787	Bacteria[superkingdom]|Firmicutes[phylum]|Clostridia[class]|Clostridiales[order]|Ruminococcaceae[family]|Anaerofilum[genus]|Anaerofilum pentosovorans[species]
OTU_9;size=54009	3.00E-108	88.48	1535	Bacteria[superkingdom]|Firmicutes[phylum]|Clostridia[class]|Clostridiales[order]|Ruminococcaceae[family]|Ruminiclostridium[genus]|[Clostridium] leptum[species]
OTU_9;size=54009	2.00E-105	87.95	40519	Bacteria[superkingdom]|Firmicutes[phylum]|Clostridia[class]|Clostridiales[order]|Ruminococcaceae[family]|Ruminococcus[genus]|Ruminococcus callidus[species]
OTU_9;size=54009	8.00E-105	87.92	663278	Bacteria[superkingdom]|Firmicutes[phylum]|Clostridia[class]|Clostridiales[order]|Ruminococcaceae[family]|Ethanoligenens[genus]|Ethanoligenens harbinense[species]
OTU_9;size=54009	8.00E-105	87.92	663278	Bacteria[superkingdom]|Firmicutes[phylum]|Clostridia[class]|Clostridiales[order]|Ruminococcaceae[family]|Ethanoligenens[genus]|Ethanoligenens harbinense[species]
OTU_9;size=54009	1.00E-102	89.18	1549	Bacteria[superkingdom]|Firmicutes[phylum]|Clostridia[class]|Clostridiales[order]|Ruminococcaceae[family]|Ruminiclostridium[genus]|[Clostridium] sporosphaeroides[species]
OTU_9;size=54009	2.00E-101	87.35	663278	Bacteria[superkingdom]|Firmicutes[phylum]|Clostridia[class]|Clostridiales[order]|Ruminococcaceae[family]|Ethanoligenens[genus]|Ethanoligenens harbinense[species]
OTU_9;size=54009	6.00E-101	87.01	1265	Bacteria[superkingdom]|Firmicutes[phylum]|Clostridia[class]|Clostridiales[order]|Ruminococcaceae[family]|Ruminococcus[genus]|Ruminococcus flavefaciens[species]
OTU_9;size=54009	8.00E-100	87.01	84026	Bacteria[superkingdom]|Firmicutes[phylum]|Clostridia[class]|Clostridiales[order]|Ruminococcaceae[family]|Ruminiclostridium[genus]|[Clostridium] methylpentosum[species]
OTU_9;size=54009	4.00E-98	86.71	169435	Bacteria[superkingdom]|Firmicutes[phylum]|Clostridia[class]|Clostridiales[order]|Ruminococcaceae[family]|Anaerotruncus[genus]|Anaerotruncus colihominis[species]
OTU_9;size=54009	1.00E-97	86.85	1297617	Bacteria[superkingdom]|Firmicutes[phylum]|Clostridia[class]|Clostridiales[order]|xxxx[family]|Intestinimonas[genus]|Intestinimonas butyriciproducens[species]
OTU_9;size=54009	2.00E-96	86.1	39484	Bacteria[superkingdom]|Firmicutes[phylum]|Clostridia[class]|Clostridiales[order]|Eubacteriaceae[family]|Eubacterium[genus]|Eubacterium desmolans[species]
OTU_9;size=54009	2.00E-95	86.1	213810	Bacteria[superkingdom]|Firmicutes[phylum]|Clostridia[class]|Clostridiales[order]|Ruminococcaceae[family]|Ruminococcus[genus]|Ruminococcus champanellensis[species]
OTU_9;size=54009	2.00E-95	86.1	213810	Bacteria[superkingdom]|Firmicutes[phylum]|Clostridia[class]|Clostridiales[order]|Ruminococcaceae[family]|Ruminococcus[genus]|Ruminococcus champanellensis[species]
OTU_9;size=54009	8.00E-95	86.14	258515	Bacteria[superkingdom]|Firmicutes[phylum]|Clostridia[class]|Clostridiales[order]|Ruminococcaceae[family]|Acetanaerobacterium[genus]|Acetanaerobacterium elongatum[species]
OTU_9;size=54009	8.00E-95	86.14	29343	Bacteria[superkingdom]|Firmicutes[phylum]|Clostridia[class]|Clostridiales[order]|Ruminococcaceae[family]|Ruminiclostridium[genus]|[Clostridium] cellulosi[species]
OTU_9;size=54009	3.00E-94	86.2	717961	Bacteria[superkingdom]|Firmicutes[phylum]|Clostridia[class]|Clostridiales[order]|Ruminococcaceae[family]|Ruminiclostridium[genus]|[Eubacterium] siraeum[species]
OTU_9;size=54009	1.00E-92	86.67	501571	Bacteria[superkingdom]|Firmicutes[phylum]|Clostridia[class]|Clostridiales[order]|Clostridiaceae[family]|Butyricicoccus[genus]|Butyricicoccus pullicaecorum[species]
OTU_9;size=54009	5.00E-92	85.5	697329	Bacteria[superkingdom]|Firmicutes[phylum]|Clostridia[class]|Clostridiales[order]|Ruminococcaceae[family]|Ruminococcus[genus]|Ruminococcus albus[species]
OTU_9;size=54009	5.00E-92	85.5	1264	Bacteria[superkingdom]|Firmicutes[phylum]|Clostridia[class]|Clostridiales[order]|Ruminococcaceae[family]|Ruminococcus[genus]|Ruminococcus albus[species]
OTU_9;size=54009	5.00E-92	85.5	697329	Bacteria[superkingdom]|Firmicutes[phylum]|Clostridia[class]|Clostridiales[order]|Ruminococcaceae[family]|Ruminococcus[genus]|Ruminococcus albus[species]
OTU_9;size=54009	5.00E-92	85.5	697329	Bacteria[superkingdom]|Firmicutes[phylum]|Clostridia[class]|Clostridiales[order]|Ruminococcaceae[family]|Ruminococcus[genus]|Ruminococcus albus[species]
OTU_9;size=54009	2.00E-90	85.15	44749	Bacteria[superkingdom]|Firmicutes[phylum]|Clostridia[class]|Clostridiales[order]|Ruminococcaceae[family]|Sporobacter[genus]|Sporobacter termitidis[species]
OTU_9;size=54009	8.00E-90	86.03	39492	Bacteria[superkingdom]|Firmicutes[phylum]|Clostridia[class]|Clostridiales[order]|Ruminococcaceae[family]|Ruminiclostridium[genus]|[Eubacterium] siraeum[species]
OTU_9;size=54009	3.00E-89	86.64	411467	Bacteria[superkingdom]|Firmicutes[phylum]|Clostridia[class]|Clostridiales[order]|xxxx[family]|Pseudoflavonifractor[genus]|Pseudoflavonifractor capillosus[species]
OTU_9;size=54009	5.00E-87	84.78	47770	Bacteria[superkingdom]|Firmicutes[phylum]|Bacilli[class]|Lactobacillales[order]|Lactobacillaceae[family]|Lactobacillus[genus]|Lactobacillus crispatus[species]
OTU_10;size=49988	2.00E-159	98.17	1735	Bacteria[superkingdom]|Firmicutes[phylum]|Erysipelotrichia[class]|Erysipelotrichales[order]|Erysipelotrichaceae[family]|Holdemanella[genus]|Holdemanella biformis[species]
OTU_10;size=49988	6.00E-121	91.13	915173	Bacteria[superkingdom]|Firmicutes[phylum]|Erysipelotrichia[class]|Erysipelotrichales[order]|Erysipelotrichaceae[family]|Faecalicoccus[genus]|Faecalicoccus acidiformans[species]
OTU_10;size=49988	6.00E-111	89.39	1323	Bacteria[superkingdom]|Firmicutes[phylum]|Erysipelotrichia[class]|Erysipelotrichales[order]|Erysipelotrichaceae[family]|Faecalicoccus[genus]|Faecalicoccus pleomorphus[species]
OTU_10;size=49988	6.00E-106	88.48	39483	Bacteria[superkingdom]|Firmicutes[phylum]|Erysipelotrichia[class]|Erysipelotrichales[order]|Erysipelotrichaceae[family]|Faecalitalea[genus]|Faecalitalea cylindroides[species]
OTU_10;size=49988	2.00E-105	88.38	39494	Bacteria[superkingdom]|Firmicutes[phylum]|Erysipelotrichia[class]|Erysipelotrichales[order]|Erysipelotrichaceae[family]|xxxx[genus]|[Eubacterium] tortuosum[species]
OTU_10;size=49988	7.00E-105	88.18	39483	Bacteria[superkingdom]|Firmicutes[phylum]|Erysipelotrichia[class]|Erysipelotrichales[order]|Erysipelotrichaceae[family]|Faecalitalea[genus]|Faecalitalea cylindroides[species]
OTU_10;size=49988	3.00E-104	88.22	700500	Bacteria[superkingdom]|Firmicutes[phylum]|Erysipelotrichia[class]|Erysipelotrichales[order]|Erysipelotrichaceae[family]|Catenisphaera[genus]|Catenisphaera adipataccumulans[species]
OTU_10;size=49988	1.00E-98	87.31	1034346	Bacteria[superkingdom]|Firmicutes[phylum]|Erysipelotrichia[class]|Erysipelotrichales[order]|Erysipelotrichaceae[family]|Dielma[genus]|Dielma fastidiosa[species]
OTU_10;size=49988	1.00E-97	87.31	1522	Bacteria[superkingdom]|Firmicutes[phylum]|Erysipelotrichia[class]|Erysipelotrichales[order]|Erysipelotrichaceae[family]|Erysipelatoclostridium[genus]|[Clostridium] innocuum[species]
OTU_10;size=49988	5.00E-97	86.85	428127	Bacteria[superkingdom]|Firmicutes[phylum]|Erysipelotrichia[class]|Erysipelotrichales[order]|Erysipelotrichaceae[family]|xxxx[genus]|[Eubacterium] dolichum[species]
OTU_10;size=49988	5.00E-97	86.85	31971	Bacteria[superkingdom]|Firmicutes[phylum]|Erysipelotrichia[class]|Erysipelotrichales[order]|Erysipelotrichaceae[family]|xxxx[genus]|[Eubacterium] dolichum[species]
OTU_10;size=49988	2.00E-96	86.59	1050201	Bacteria[superkingdom]|Firmicutes[phylum]|Erysipelotrichia[class]|Erysipelotrichales[order]|Erysipelotrichaceae[family]|Allobaculum[genus]|Allobaculum stercoricanis[species]
OTU_10;size=49988	2.00E-91	88.36	1211819	Bacteria[superkingdom]|Firmicutes[phylum]|Erysipelotrichia[class]|Erysipelotrichales[order]|Erysipelotrichaceae[family]|Holdemania[genus]|Holdemania massiliensis[species]
OTU_10;size=49988	2.00E-90	89.93	61171	Bacteria[superkingdom]|Firmicutes[phylum]|Erysipelotrichia[class]|Erysipelotrichales[order]|Erysipelotrichaceae[family]|Holdemania[genus]|Holdemania filiformis[species]
OTU_10;size=49988	5.00E-87	85.15	118967	Bacteria[superkingdom]|Bacteroidetes[phylum]|Bacteroidia[class]|Bacteroidales[order]|Bacteroidaceae[family]|Anaerorhabdus[genus]|Anaerorhabdus furcosa[species]
OTU_10;size=49988	5.00E-87	85.15	118967	Bacteria[superkingdom]|Bacteroidetes[phylum]|Bacteroidia[class]|Bacteroidales[order]|Bacteroidaceae[family]|Anaerorhabdus[genus]|Anaerorhabdus furcosa[species]
OTU_10;size=49988	1.00E-73	84.88	1292033	Bacteria[superkingdom]|Tenericutes[phylum]|Mollicutes[class]|Mycoplasmatales[order]|Mycoplasmataceae[family]|Mycoplasma[genus]|Mycoplasma putrefaciens[species]
OTU_10;size=49988	1.00E-73	84.88	743965	Bacteria[superkingdom]|Tenericutes[phylum]|Mollicutes[class]|Mycoplasmatales[order]|Mycoplasmataceae[family]|Mycoplasma[genus]|Mycoplasma putrefaciens[species]
OTU_10;size=49988	4.00E-73	88.56	324078	Bacteria[superkingdom]|Tenericutes[phylum]|Mollicutes[class]|Entomoplasmatales[order]|Entomoplasmataceae[family]|Mesoplasma[genus]|Mesoplasma coleopterae[species]
OTU_10;size=49988	4.00E-73	88.56	2151	Bacteria[superkingdom]|Tenericutes[phylum]|Mollicutes[class]|Entomoplasmatales[order]|Entomoplasmataceae[family]|Mesoplasma[genus]|Mesoplasma florum[species]
OTU_10;size=49988	4.00E-73	88.56	2151	Bacteria[superkingdom]|Tenericutes[phylum]|Mollicutes[class]|Entomoplasmatales[order]|Entomoplasmataceae[family]|Mesoplasma[genus]|Mesoplasma florum[species]
OTU_10;size=49988	4.00E-73	85.51	228419	Bacteria[superkingdom]|Tenericutes[phylum]|Mollicutes[class]|Acholeplasmatales[order]|Acholeplasmataceae[family]|Acholeplasma[genus]|Acholeplasma pleciae[species]
OTU_10;size=49988	4.00E-73	85.51	264635	Bacteria[superkingdom]|Tenericutes[phylum]|Mollicutes[class]|Acholeplasmatales[order]|Acholeplasmataceae[family]|Acholeplasma[genus]|Acholeplasma granularum[species]
OTU_10;size=49988	4.00E-73	88.56	219745	Bacteria[superkingdom]|Tenericutes[phylum]|Mollicutes[class]|Entomoplasmatales[order]|Entomoplasmataceae[family]|Mesoplasma[genus]|Mesoplasma tabanidae[species]
OTU_10;size=49988	4.00E-73	88.56	217215	Bacteria[superkingdom]|Tenericutes[phylum]|Mollicutes[class]|Entomoplasmatales[order]|Entomoplasmataceae[family]|Mesoplasma[genus]|Mesoplasma grammopterae[species]
OTU_10;size=49988	4.00E-73	88.56	2149	Bacteria[superkingdom]|Tenericutes[phylum]|Mollicutes[class]|Entomoplasmatales[order]|Entomoplasmataceae[family]|Mesoplasma[genus]|Mesoplasma entomophilum[species]
OTU_10;size=49988	4.00E-73	88.56	265311	Bacteria[superkingdom]|Tenericutes[phylum]|Mollicutes[class]|Entomoplasmatales[order]|Entomoplasmataceae[family]|Mesoplasma[genus]|Mesoplasma florum[species]
OTU_10;size=49988	4.00E-73	85.51	228419	Bacteria[superkingdom]|Tenericutes[phylum]|Mollicutes[class]|Acholeplasmatales[order]|Acholeplasmataceae[family]|Acholeplasma[genus]|Acholeplasma pleciae[species]
OTU_10;size=49988	1.00E-72	84.64	81459	Bacteria[superkingdom]|Tenericutes[phylum]|Mollicutes[class]|Entomoplasmatales[order]|Entomoplasmataceae[family]|Entomoplasma[genus]|Entomoplasma melaleucae[species]
OTU_10;size=49988	1.00E-72	88.51	51365	Bacteria[superkingdom]|Tenericutes[phylum]|Mollicutes[class]|Mycoplasmatales[order]|Mycoplasmataceae[family]|Mycoplasma[genus]|Mycoplasma yeatsii[species]
OTU_11;size=36376	1.00E-172	100	239935	Bacteria[superkingdom]|Verrucomicrobia[phylum]|Verrucomicrobiae[class]|Verrucomicrobiales[order]|Akkermansiaceae[family]|Akkermansia[genus]|Akkermansia muciniphila[species]
OTU_11;size=36376	2.00E-170	99.7	349741	Bacteria[superkingdom]|Verrucomicrobia[phylum]|Verrucomicrobiae[class]|Verrucomicrobiales[order]|Akkermansiaceae[family]|Akkermansia[genus]|Akkermansia muciniphila[species]
OTU_11;size=36376	2.00E-110	88.86	490093	Bacteria[superkingdom]|Verrucomicrobia[phylum]|Verrucomicrobiae[class]|Verrucomicrobiales[order]|Verrucomicrobiaceae[family]|Haloferula[genus]|Haloferula rosea[species]
OTU_11;size=36376	3.00E-109	89.66	454151	Bacteria[superkingdom]|Verrucomicrobia[phylum]|Verrucomicrobiae[class]|Verrucomicrobiales[order]|Verrucomicrobiaceae[family]|Luteolibacter[genus]|Luteolibacter algae[species]
OTU_11;size=36376	1.00E-108	88.52	1048331	Bacteria[superkingdom]|Verrucomicrobia[phylum]|Verrucomicrobiae[class]|Verrucomicrobiales[order]|Verrucomicrobiaceae[family]|Haloferula[genus]|Haloferula chungangensis[species]
OTU_11;size=36376	1.00E-107	88.22	490092	Bacteria[superkingdom]|Verrucomicrobia[phylum]|Verrucomicrobiae[class]|Verrucomicrobiales[order]|Verrucomicrobiaceae[family]|Haloferula[genus]|Haloferula harenae[species]
OTU_11;size=36376	1.00E-103	87.65	490095	Bacteria[superkingdom]|Verrucomicrobia[phylum]|Verrucomicrobiae[class]|Verrucomicrobiales[order]|Verrucomicrobiaceae[family]|Haloferula[genus]|Haloferula helveola[species]
OTU_11;size=36376	1.00E-102	88.36	595692	Bacteria[superkingdom]|Verrucomicrobia[phylum]|Verrucomicrobiae[class]|Verrucomicrobiales[order]|Verrucomicrobiaceae[family]|Haloferula[genus]|Haloferula luteola[species]
OTU_11;size=36376	6.00E-101	88.05	490096	Bacteria[superkingdom]|Verrucomicrobia[phylum]|Verrucomicrobiae[class]|Verrucomicrobiales[order]|Verrucomicrobiaceae[family]|Haloferula[genus]|Haloferula sargassicola[species]
OTU_11;size=36376	3.00E-99	87.77	454153	Bacteria[superkingdom]|Verrucomicrobia[phylum]|Verrucomicrobiae[class]|Verrucomicrobiales[order]|Verrucomicrobiaceae[family]|Luteolibacter[genus]|Luteolibacter pohnpeiensis[species]
OTU_11;size=36376	1.00E-98	86.79	490094	Bacteria[superkingdom]|Verrucomicrobia[phylum]|Verrucomicrobiae[class]|Verrucomicrobiales[order]|Verrucomicrobiaceae[family]|Haloferula[genus]|Haloferula phyci[species]
OTU_11;size=36376	5.00E-97	86.45	714537	Bacteria[superkingdom]|Verrucomicrobia[phylum]|Verrucomicrobiae[class]|Verrucomicrobiales[order]|Rubritaleaceae[family]|Rubritalea[genus]|Rubritalea halochordaticola[species]
OTU_11;size=36376	5.00E-97	86.45	407226	Bacteria[superkingdom]|Verrucomicrobia[phylum]|Verrucomicrobiae[class]|Verrucomicrobiales[order]|Rubritaleaceae[family]|Rubritalea[genus]|Rubritalea squalenifaciens[species]
OTU_11;size=36376	8.00E-95	86.06	454144	Bacteria[superkingdom]|Verrucomicrobia[phylum]|Verrucomicrobiae[class]|Verrucomicrobiales[order]|Verrucomicrobiaceae[family]|Persicirhabdus[genus]|Persicirhabdus sediminis[species]
OTU_11;size=36376	3.00E-94	86.83	1086703	Bacteria[superkingdom]|Verrucomicrobia[phylum]|Verrucomicrobiae[class]|Verrucomicrobiales[order]|Verrucomicrobiaceae[family]|Luteolibacter[genus]|Luteolibacter luojiensis[species]
OTU_11;size=36376	3.00E-94	86.79	458204	Bacteria[superkingdom]|Verrucomicrobia[phylum]|Verrucomicrobiae[class]|Verrucomicrobiales[order]|Rubritaleaceae[family]|Rubritalea[genus]|Rubritalea sabuli[species]
OTU_11;size=36376	1.00E-93	88.22	454146	Bacteria[superkingdom]|Verrucomicrobia[phylum]|Verrucomicrobiae[class]|Verrucomicrobiales[order]|Verrucomicrobiaceae[family]|Roseibacillus[genus]|Roseibacillus ishigakijimensis[species]
OTU_11;size=36376	2.00E-91	86.64	240016	Bacteria[superkingdom]|Verrucomicrobia[phylum]|Verrucomicrobiae[class]|Verrucomicrobiales[order]|Verrucomicrobiaceae[family]|Verrucomicrobium[genus]|Verrucomicrobium spinosum[species]
OTU_11;size=36376	6.00E-91	86.21	1144680	Bacteria[superkingdom]|Verrucomicrobia[phylum]|Verrucomicrobiae[class]|Verrucomicrobiales[order]|Verrucomicrobiaceae[family]|Luteolibacter[genus]|Luteolibacter yonseiensis[species]
OTU_11;size=36376	2.00E-90	85.58	1157309	Bacteria[superkingdom]|Verrucomicrobia[phylum]|Verrucomicrobiae[class]|Verrucomicrobiales[order]|Verrucomicrobiaceae[family]|Luteolibacter[genus]|Luteolibacter cuticulihirudinis[species]
OTU_11;size=36376	2.00E-90	87.54	454147	Bacteria[superkingdom]|Verrucomicrobia[phylum]|Verrucomicrobiae[class]|Verrucomicrobiales[order]|Verrucomicrobiaceae[family]|Roseibacillus[genus]|Roseibacillus ponti[species]
OTU_11;size=36376	1.00E-88	87.16	454148	Bacteria[superkingdom]|Verrucomicrobia[phylum]|Verrucomicrobiae[class]|Verrucomicrobiales[order]|Verrucomicrobiaceae[family]|Roseibacillus[genus]|Roseibacillus persicicus[species]
OTU_11;size=36376	2.00E-85	84.38	430798	Bacteria[superkingdom]|Verrucomicrobia[phylum]|Verrucomicrobiae[class]|Verrucomicrobiales[order]|Rubritaleaceae[family]|Rubritalea[genus]|Rubritalea tangerina[species]
OTU_11;size=36376	2.00E-85	88.24	361055	Bacteria[superkingdom]|Verrucomicrobia[phylum]|Verrucomicrobiae[class]|Verrucomicrobiales[order]|Rubritaleaceae[family]|Rubritalea[genus]|Rubritalea marina[species]
OTU_11;size=36376	3.00E-84	84.91	445931	Bacteria[superkingdom]|Verrucomicrobia[phylum]|Verrucomicrobiae[class]|Verrucomicrobiales[order]|Verrucomicrobiaceae[family]|Prosthecobacter[genus]|Prosthecobacter fluviatilis[species]
OTU_11;size=36376	1.00E-82	85.16	48467	Bacteria[superkingdom]|Verrucomicrobia[phylum]|Verrucomicrobiae[class]|Verrucomicrobiales[order]|Verrucomicrobiaceae[family]|Prosthecobacter[genus]|Prosthecobacter debontii[species]
OTU_11;size=36376	5.00E-82	84.59	497964	Bacteria[superkingdom]|Verrucomicrobia[phylum]|Spartobacteria[class]|Chthoniobacterales[order]|Chthoniobacteraceae[family]|Chthoniobacter[genus]|Chthoniobacter flavus[species]
OTU_11;size=36376	5.00E-82	84.33	48466	Bacteria[superkingdom]|Verrucomicrobia[phylum]|Verrucomicrobiae[class]|Verrucomicrobiales[order]|Verrucomicrobiaceae[family]|Prosthecobacter[genus]|Prosthecobacter vanneervenii[species]
OTU_11;size=36376	2.00E-80	87.13	430797	Bacteria[superkingdom]|Verrucomicrobia[phylum]|Verrucomicrobiae[class]|Verrucomicrobiales[order]|Rubritaleaceae[family]|Rubritalea[genus]|Rubritalea spongiae[species]
OTU_11;size=36376	2.00E-80	84.06	48464	Bacteria[superkingdom]|Verrucomicrobia[phylum]|Verrucomicrobiae[class]|Verrucomicrobiales[order]|Verrucomicrobiaceae[family]|Prosthecobacter[genus]|Prosthecobacter fusiformis[species]
OTU_12;size=35651	2.00E-170	100	295405	Bacteria[superkingdom]|Bacteroidetes[phylum]|Bacteroidia[class]|Bacteroidales[order]|Bacteroidaceae[family]|Bacteroides[genus]|Bacteroides fragilis[species]
OTU_12;size=35651	2.00E-170	100	817	Bacteria[superkingdom]|Bacteroidetes[phylum]|Bacteroidia[class]|Bacteroidales[order]|Bacteroidaceae[family]|Bacteroides[genus]|Bacteroides fragilis[species]
OTU_12;size=35651	2.00E-170	100	817	Bacteria[superkingdom]|Bacteroidetes[phylum]|Bacteroidia[class]|Bacteroidales[order]|Bacteroidaceae[family]|Bacteroides[genus]|Bacteroides fragilis[species]
OTU_12;size=35651	2.00E-170	100	817	Bacteria[superkingdom]|Bacteroidetes[phylum]|Bacteroidia[class]|Bacteroidales[order]|Bacteroidaceae[family]|Bacteroides[genus]|Bacteroides fragilis[species]
OTU_12;size=35651	4.00E-167	99.39	817	Bacteria[superkingdom]|Bacteroidetes[phylum]|Bacteroidia[class]|Bacteroidales[order]|Bacteroidaceae[family]|Bacteroides[genus]|Bacteroides fragilis[species]
OTU_12;size=35651	9.00E-164	98.78	1236513	Bacteria[superkingdom]|Bacteroidetes[phylum]|Bacteroidia[class]|Bacteroidales[order]|Bacteroidaceae[family]|Bacteroides[genus]|Bacteroides faecichinchillae[species]
OTU_12;size=35651	9.00E-164	98.78	1077285	Bacteria[superkingdom]|Bacteroidetes[phylum]|Bacteroidia[class]|Bacteroidales[order]|Bacteroidaceae[family]|Bacteroides[genus]|Bacteroides faecis[species]
OTU_12;size=35651	9.00E-164	98.78	818	Bacteria[superkingdom]|Bacteroidetes[phylum]|Bacteroidia[class]|Bacteroidales[order]|Bacteroidaceae[family]|Bacteroides[genus]|Bacteroides thetaiotaomicron[species]
OTU_12;size=35651	9.00E-164	98.78	1077285	Bacteria[superkingdom]|Bacteroidetes[phylum]|Bacteroidia[class]|Bacteroidales[order]|Bacteroidaceae[family]|Bacteroides[genus]|Bacteroides faecis[species]
OTU_12;size=35651	4.00E-162	98.48	818	Bacteria[superkingdom]|Bacteroidetes[phylum]|Bacteroidia[class]|Bacteroidales[order]|Bacteroidaceae[family]|Bacteroides[genus]|Bacteroides thetaiotaomicron[species]
OTU_12;size=35651	4.00E-162	98.48	657309	Bacteria[superkingdom]|Bacteroidetes[phylum]|Bacteroidia[class]|Bacteroidales[order]|Bacteroidaceae[family]|Bacteroides[genus]|Bacteroides xylanisolvens[species]
OTU_12;size=35651	4.00E-162	98.48	291644	Bacteria[superkingdom]|Bacteroidetes[phylum]|Bacteroidia[class]|Bacteroidales[order]|Bacteroidaceae[family]|Bacteroides[genus]|Bacteroides salyersiae[species]
OTU_12;size=35651	4.00E-162	98.48	657309	Bacteria[superkingdom]|Bacteroidetes[phylum]|Bacteroidia[class]|Bacteroidales[order]|Bacteroidaceae[family]|Bacteroides[genus]|Bacteroides xylanisolvens[species]
OTU_12;size=35651	4.00E-162	98.48	338188	Bacteria[superkingdom]|Bacteroidetes[phylum]|Bacteroidia[class]|Bacteroidales[order]|Bacteroidaceae[family]|Bacteroides[genus]|Bacteroides finegoldii[species]
OTU_12;size=35651	2.00E-160	98.17	291644	Bacteria[superkingdom]|Bacteroidetes[phylum]|Bacteroidia[class]|Bacteroidales[order]|Bacteroidaceae[family]|Bacteroides[genus]|Bacteroides salyersiae[species]
OTU_12;size=35651	7.00E-160	97.87	28116	Bacteria[superkingdom]|Bacteroidetes[phylum]|Bacteroidia[class]|Bacteroidales[order]|Bacteroidaceae[family]|Bacteroides[genus]|Bacteroides ovatus[species]
OTU_12;size=35651	9.00E-159	97.87	28116	Bacteria[superkingdom]|Bacteroidetes[phylum]|Bacteroidia[class]|Bacteroidales[order]|Bacteroidaceae[family]|Bacteroides[genus]|Bacteroides ovatus[species]
OTU_12;size=35651	9.00E-159	97.87	85831	Bacteria[superkingdom]|Bacteroidetes[phylum]|Bacteroidia[class]|Bacteroidales[order]|Bacteroidaceae[family]|Bacteroides[genus]|Bacteroides acidifaciens[species]
OTU_12;size=35651	9.00E-159	97.87	85831	Bacteria[superkingdom]|Bacteroidetes[phylum]|Bacteroidia[class]|Bacteroidales[order]|Bacteroidaceae[family]|Bacteroides[genus]|Bacteroides acidifaciens[species]
OTU_12;size=35651	9.00E-159	97.87	28116	Bacteria[superkingdom]|Bacteroidetes[phylum]|Bacteroidia[class]|Bacteroidales[order]|Bacteroidaceae[family]|Bacteroides[genus]|Bacteroides ovatus[species]
OTU_12;size=35651	9.00E-159	97.87	28116	Bacteria[superkingdom]|Bacteroidetes[phylum]|Bacteroidia[class]|Bacteroidales[order]|Bacteroidaceae[family]|Bacteroides[genus]|Bacteroides ovatus[species]
OTU_12;size=35651	4.00E-157	97.56	47678	Bacteria[superkingdom]|Bacteroidetes[phylum]|Bacteroidia[class]|Bacteroidales[order]|Bacteroidaceae[family]|Bacteroides[genus]|Bacteroides caccae[species]
OTU_12;size=35651	4.00E-157	97.56	47678	Bacteria[superkingdom]|Bacteroidetes[phylum]|Bacteroidia[class]|Bacteroidales[order]|Bacteroidaceae[family]|Bacteroides[genus]|Bacteroides caccae[species]
OTU_12;size=35651	2.00E-155	97.26	291645	Bacteria[superkingdom]|Bacteroidetes[phylum]|Bacteroidia[class]|Bacteroidales[order]|Bacteroidaceae[family]|Bacteroides[genus]|Bacteroides nordii[species]
OTU_12;size=35651	2.00E-155	97.26	291645	Bacteria[superkingdom]|Bacteroidetes[phylum]|Bacteroidia[class]|Bacteroidales[order]|Bacteroidaceae[family]|Bacteroides[genus]|Bacteroides nordii[species]
OTU_12;size=35651	1.00E-152	97.79	28116	Bacteria[superkingdom]|Bacteroidetes[phylum]|Bacteroidia[class]|Bacteroidales[order]|Bacteroidaceae[family]|Bacteroides[genus]|Bacteroides ovatus[species]
OTU_12;size=35651	2.00E-150	96.34	1445607	Bacteria[superkingdom]|Bacteroidetes[phylum]|Bacteroidia[class]|Bacteroidales[order]|Bacteroidaceae[family]|Bacteroides[genus]|Bacteroides reticulotermitis[species]
OTU_12;size=35651	2.00E-150	96.35	246787	Bacteria[superkingdom]|Bacteroidetes[phylum]|Bacteroidia[class]|Bacteroidales[order]|Bacteroidaceae[family]|Bacteroides[genus]|Bacteroides cellulosilyticus[species]
OTU_12;size=35651	2.00E-150	96.35	537012	Bacteria[superkingdom]|Bacteroidetes[phylum]|Bacteroidia[class]|Bacteroidales[order]|Bacteroidaceae[family]|Bacteroides[genus]|Bacteroides cellulosilyticus[species]
OTU_12;size=35651	9.00E-149	96.04	329854	Bacteria[superkingdom]|Bacteroidetes[phylum]|Bacteroidia[class]|Bacteroidales[order]|Bacteroidaceae[family]|Bacteroides[genus]|Bacteroides intestinalis[species]
OTU_13;size=35071	4.00E-172	100	585054	Bacteria[superkingdom]|Proteobacteria[phylum]|Gammaproteobacteria[class]|Enterobacterales[order]|Enterobacteriaceae[family]|Escherichia[genus]|Escherichia fergusonii[species]
OTU_13;size=35071	4.00E-172	100	300269	Bacteria[superkingdom]|Proteobacteria[phylum]|Gammaproteobacteria[class]|Enterobacterales[order]|Enterobacteriaceae[family]|Shigella[genus]|Shigella sonnei[species]
OTU_13;size=35071	4.00E-172	100	386585	Bacteria[superkingdom]|Proteobacteria[phylum]|Gammaproteobacteria[class]|Enterobacterales[order]|Enterobacteriaceae[family]|Escherichia[genus]|Escherichia coli[species]
OTU_13;size=35071	4.00E-172	100	621	Bacteria[superkingdom]|Proteobacteria[phylum]|Gammaproteobacteria[class]|Enterobacterales[order]|Enterobacteriaceae[family]|Shigella[genus]|Shigella boydii[species]
OTU_13;size=35071	4.00E-172	100	564	Bacteria[superkingdom]|Proteobacteria[phylum]|Gammaproteobacteria[class]|Enterobacterales[order]|Enterobacteriaceae[family]|Escherichia[genus]|Escherichia fergusonii[species]
OTU_13;size=35071	4.00E-172	100	624	Bacteria[superkingdom]|Proteobacteria[phylum]|Gammaproteobacteria[class]|Enterobacterales[order]|Enterobacteriaceae[family]|Shigella[genus]|Shigella sonnei[species]
OTU_13;size=35071	4.00E-172	100	71656	Bacteria[superkingdom]|Proteobacteria[phylum]|Gammaproteobacteria[class]|Enterobacterales[order]|Pectobacteriaceae[family]|Brenneria[genus]|Brenneria alni[species]
OTU_13;size=35071	4.00E-172	100	511145	Bacteria[superkingdom]|Proteobacteria[phylum]|Gammaproteobacteria[class]|Enterobacterales[order]|Enterobacteriaceae[family]|Escherichia[genus]|Escherichia coli[species]
OTU_13;size=35071	4.00E-172	100	300268	Bacteria[superkingdom]|Proteobacteria[phylum]|Gammaproteobacteria[class]|Enterobacterales[order]|Enterobacteriaceae[family]|Shigella[genus]|Shigella boydii[species]
OTU_13;size=35071	4.00E-172	100	562	Bacteria[superkingdom]|Proteobacteria[phylum]|Gammaproteobacteria[class]|Enterobacterales[order]|Enterobacteriaceae[family]|Escherichia[genus]|Escherichia coli[species]
OTU_13;size=35071	4.00E-172	100	585054	Bacteria[superkingdom]|Proteobacteria[phylum]|Gammaproteobacteria[class]|Enterobacterales[order]|Enterobacteriaceae[family]|Escherichia[genus]|Escherichia fergusonii[species]
OTU_13;size=35071	4.00E-172	100	623	Bacteria[superkingdom]|Proteobacteria[phylum]|Gammaproteobacteria[class]|Enterobacterales[order]|Enterobacteriaceae[family]|Shigella[genus]|Shigella flexneri[species]
OTU_13;size=35071	5.00E-171	99.7	562	Bacteria[superkingdom]|Proteobacteria[phylum]|Gammaproteobacteria[class]|Enterobacterales[order]|Enterobacteriaceae[family]|Escherichia[genus]|Escherichia coli[species]
OTU_13;size=35071	2.00E-170	99.7	300267	Bacteria[superkingdom]|Proteobacteria[phylum]|Gammaproteobacteria[class]|Enterobacterales[order]|Enterobacteriaceae[family]|Shigella[genus]|Shigella dysenteriae[species]
OTU_13;size=35071	2.00E-170	99.7	198214	Bacteria[superkingdom]|Proteobacteria[phylum]|Gammaproteobacteria[class]|Enterobacterales[order]|Enterobacteriaceae[family]|Shigella[genus]|Shigella flexneri[species]
OTU_13;size=35071	2.00E-170	99.7	554	Bacteria[superkingdom]|Proteobacteria[phylum]|Gammaproteobacteria[class]|Enterobacterales[order]|Pectobacteriaceae[family]|Pectobacterium[genus]|Pectobacterium carotovorum[species]
OTU_13;size=35071	2.00E-170	99.7	622	Bacteria[superkingdom]|Proteobacteria[phylum]|Gammaproteobacteria[class]|Enterobacterales[order]|Enterobacteriaceae[family]|Shigella[genus]|Shigella dysenteriae[species]
OTU_13;size=35071	7.00E-170	99.4	562	Bacteria[superkingdom]|Proteobacteria[phylum]|Gammaproteobacteria[class]|Enterobacterales[order]|Enterobacteriaceae[family]|Escherichia[genus]|Escherichia coli[species]
OTU_13;size=35071	9.00E-169	99.4	545	Bacteria[superkingdom]|Proteobacteria[phylum]|Gammaproteobacteria[class]|Enterobacterales[order]|Enterobacteriaceae[family]|Citrobacter[genus]|Citrobacter koseri[species]
OTU_13;size=35071	9.00E-169	99.4	290338	Bacteria[superkingdom]|Proteobacteria[phylum]|Gammaproteobacteria[class]|Enterobacterales[order]|Enterobacteriaceae[family]|Citrobacter[genus]|Citrobacter koseri[species]
OTU_13;size=35071	9.00E-169	99.4	693216	Bacteria[superkingdom]|Proteobacteria[phylum]|Gammaproteobacteria[class]|Enterobacterales[order]|Enterobacteriaceae[family]|Cronobacter[genus]|Cronobacter turicensis[species]
OTU_13;size=35071	9.00E-169	99.4	545	Bacteria[superkingdom]|Proteobacteria[phylum]|Gammaproteobacteria[class]|Enterobacterales[order]|Enterobacteriaceae[family]|Citrobacter[genus]|Citrobacter koseri[species]
OTU_13;size=35071	9.00E-169	99.4	545	Bacteria[superkingdom]|Proteobacteria[phylum]|Gammaproteobacteria[class]|Enterobacterales[order]|Enterobacteriaceae[family]|Citrobacter[genus]|Citrobacter koseri[species]
OTU_13;size=35071	9.00E-169	99.4	1073999	Bacteria[superkingdom]|Proteobacteria[phylum]|Gammaproteobacteria[class]|Enterobacterales[order]|Enterobacteriaceae[family]|Cronobacter[genus]|Cronobacter condimenti[species]
OTU_13;size=35071	9.00E-169	99.4	413497	Bacteria[superkingdom]|Proteobacteria[phylum]|Gammaproteobacteria[class]|Enterobacterales[order]|Enterobacteriaceae[family]|Cronobacter[genus]|Cronobacter dublinensis[species]
OTU_13;size=35071	9.00E-169	99.4	693216	Bacteria[superkingdom]|Proteobacteria[phylum]|Gammaproteobacteria[class]|Enterobacterales[order]|Enterobacteriaceae[family]|Cronobacter[genus]|Cronobacter turicensis[species]
OTU_13;size=35071	9.00E-169	99.4	413500	Bacteria[superkingdom]|Proteobacteria[phylum]|Gammaproteobacteria[class]|Enterobacterales[order]|Enterobacteriaceae[family]|Cronobacter[genus]|Cronobacter dublinensis[species]
OTU_13;size=35071	9.00E-169	99.4	413499	Bacteria[superkingdom]|Proteobacteria[phylum]|Gammaproteobacteria[class]|Enterobacterales[order]|Enterobacteriaceae[family]|Cronobacter[genus]|Cronobacter dublinensis[species]
OTU_13;size=35071	9.00E-169	99.4	1005996	Bacteria[superkingdom]|Proteobacteria[phylum]|Gammaproteobacteria[class]|Enterobacterales[order]|Enterobacteriaceae[family]|Raoultella[genus]|Raoultella planticola[species]
OTU_13;size=35071	1.00E-167	99.09	566	Bacteria[superkingdom]|Proteobacteria[phylum]|Gammaproteobacteria[class]|Enterobacterales[order]|Enterobacteriaceae[family]|Escherichia[genus]|Escherichia vulneris[species]
OTU_14;size=34514	4.00E-172	100	745368	Bacteria[superkingdom]|Firmicutes[phylum]|Clostridia[class]|Clostridiales[order]|Ruminococcaceae[family]|Gemmiger[genus]|Gemmiger formicilis[species]
OTU_14;size=34514	2.00E-170	99.7	214851	Bacteria[superkingdom]|Firmicutes[phylum]|Clostridia[class]|Clostridiales[order]|Ruminococcaceae[family]|Subdoligranulum[genus]|Subdoligranulum variabile[species]
OTU_14;size=34514	2.00E-135	93.35	853	Bacteria[superkingdom]|Firmicutes[phylum]|Clostridia[class]|Clostridiales[order]|Ruminococcaceae[family]|Faecalibacterium[genus]|Faecalibacterium prausnitzii[species]
OTU_14;size=34514	3.00E-128	92.17	52787	Bacteria[superkingdom]|Firmicutes[phylum]|Clostridia[class]|Clostridiales[order]|Ruminococcaceae[family]|Anaerofilum[genus]|Anaerofilum pentosovorans[species]
OTU_14;size=34514	7.00E-125	91.57	52786	Bacteria[superkingdom]|Firmicutes[phylum]|Clostridia[class]|Clostridiales[order]|Ruminococcaceae[family]|Anaerofilum[genus]|Anaerofilum agile[species]
OTU_14;size=34514	6.00E-111	90.82	1549	Bacteria[superkingdom]|Firmicutes[phylum]|Clostridia[class]|Clostridiales[order]|Ruminococcaceae[family]|Ruminiclostridium[genus]|[Clostridium] sporosphaeroides[species]
OTU_14;size=34514	7.00E-110	88.82	663278	Bacteria[superkingdom]|Firmicutes[phylum]|Clostridia[class]|Clostridiales[order]|Ruminococcaceae[family]|Ethanoligenens[genus]|Ethanoligenens harbinense[species]
OTU_14;size=34514	7.00E-110	88.82	663278	Bacteria[superkingdom]|Firmicutes[phylum]|Clostridia[class]|Clostridiales[order]|Ruminococcaceae[family]|Ethanoligenens[genus]|Ethanoligenens harbinense[species]
OTU_14;size=34514	3.00E-108	88.52	1535	Bacteria[superkingdom]|Firmicutes[phylum]|Clostridia[class]|Clostridiales[order]|Ruminococcaceae[family]|Ruminiclostridium[genus]|[Clostridium] leptum[species]
OTU_14;size=34514	2.00E-106	88.25	663278	Bacteria[superkingdom]|Firmicutes[phylum]|Clostridia[class]|Clostridiales[order]|Ruminococcaceae[family]|Ethanoligenens[genus]|Ethanoligenens harbinense[species]
OTU_14;size=34514	2.00E-105	87.95	40519	Bacteria[superkingdom]|Firmicutes[phylum]|Clostridia[class]|Clostridiales[order]|Ruminococcaceae[family]|Ruminococcus[genus]|Ruminococcus callidus[species]
OTU_14;size=34514	8.00E-105	87.61	39484	Bacteria[superkingdom]|Firmicutes[phylum]|Clostridia[class]|Clostridiales[order]|Eubacteriaceae[family]|Eubacterium[genus]|Eubacterium desmolans[species]
OTU_14;size=34514	4.00E-103	88.61	84026	Bacteria[superkingdom]|Firmicutes[phylum]|Clostridia[class]|Clostridiales[order]|Ruminococcaceae[family]|Ruminiclostridium[genus]|[Clostridium] methylpentosum[species]
OTU_14;size=34514	1.00E-102	88.57	501571	Bacteria[superkingdom]|Firmicutes[phylum]|Clostridia[class]|Clostridiales[order]|Clostridiaceae[family]|Butyricicoccus[genus]|Butyricicoccus pullicaecorum[species]
OTU_14;size=34514	2.00E-101	87.35	258515	Bacteria[superkingdom]|Firmicutes[phylum]|Clostridia[class]|Clostridiales[order]|Ruminococcaceae[family]|Acetanaerobacterium[genus]|Acetanaerobacterium elongatum[species]
OTU_14;size=34514	2.00E-96	87.34	29343	Bacteria[superkingdom]|Firmicutes[phylum]|Clostridia[class]|Clostridiales[order]|Ruminococcaceae[family]|Ruminiclostridium[genus]|[Clostridium] cellulosi[species]
OTU_14;size=34514	6.00E-96	86.23	1265	Bacteria[superkingdom]|Firmicutes[phylum]|Clostridia[class]|Clostridiales[order]|Ruminococcaceae[family]|Ruminococcus[genus]|Ruminococcus flavefaciens[species]
OTU_14;size=34514	2.00E-95	87.03	213810	Bacteria[superkingdom]|Firmicutes[phylum]|Clostridia[class]|Clostridiales[order]|Ruminococcaceae[family]|Ruminococcus[genus]|Ruminococcus champanellensis[species]
OTU_14;size=34514	2.00E-95	87.03	213810	Bacteria[superkingdom]|Firmicutes[phylum]|Clostridia[class]|Clostridiales[order]|Ruminococcaceae[family]|Ruminococcus[genus]|Ruminococcus champanellensis[species]
OTU_14;size=34514	8.00E-95	86.1	169435	Bacteria[superkingdom]|Firmicutes[phylum]|Clostridia[class]|Clostridiales[order]|Ruminococcaceae[family]|Anaerotruncus[genus]|Anaerotruncus colihominis[species]
OTU_14;size=34514	3.00E-94	87.83	40518	Bacteria[superkingdom]|Firmicutes[phylum]|Clostridia[class]|Clostridiales[order]|Ruminococcaceae[family]|Ruminococcus[genus]|Ruminococcus bromii[species]
OTU_14;size=34514	1.00E-93	86.83	1297617	Bacteria[superkingdom]|Firmicutes[phylum]|Clostridia[class]|Clostridiales[order]|xxxx[family]|Intestinimonas[genus]|Intestinimonas butyriciproducens[species]
OTU_14;size=34514	4.00E-93	86.67	717961	Bacteria[superkingdom]|Firmicutes[phylum]|Clostridia[class]|Clostridiales[order]|Ruminococcaceae[family]|Ruminiclostridium[genus]|[Eubacterium] siraeum[species]
OTU_14;size=34514	2.00E-91	86.35	39492	Bacteria[superkingdom]|Firmicutes[phylum]|Clostridia[class]|Clostridiales[order]|Ruminococcaceae[family]|Ruminiclostridium[genus]|[Eubacterium] siraeum[species]
OTU_14;size=34514	3.00E-89	86.56	697329	Bacteria[superkingdom]|Firmicutes[phylum]|Clostridia[class]|Clostridiales[order]|Ruminococcaceae[family]|Ruminococcus[genus]|Ruminococcus albus[species]
OTU_14;size=34514	3.00E-89	86.56	1264	Bacteria[superkingdom]|Firmicutes[phylum]|Clostridia[class]|Clostridiales[order]|Ruminococcaceae[family]|Ruminococcus[genus]|Ruminococcus albus[species]
OTU_14;size=34514	3.00E-89	86.56	697329	Bacteria[superkingdom]|Firmicutes[phylum]|Clostridia[class]|Clostridiales[order]|Ruminococcaceae[family]|Ruminococcus[genus]|Ruminococcus albus[species]
OTU_14;size=34514	3.00E-89	86.56	697329	Bacteria[superkingdom]|Firmicutes[phylum]|Clostridia[class]|Clostridiales[order]|Ruminococcaceae[family]|Ruminococcus[genus]|Ruminococcus albus[species]
OTU_14;size=34514	2.00E-85	84.29	290054	Bacteria[superkingdom]|Firmicutes[phylum]|Clostridia[class]|Clostridiales[order]|Eubacteriaceae[family]|Eubacterium[genus]|Eubacterium coprostanoligenes[species]
OTU_14;size=34514	8.00E-85	90.44	1266720	Bacteria[superkingdom]|Firmicutes[phylum]|Clostridia[class]|Thermoanaerobacterales[order]|Thermoanaerobacteraceae[family]|Moorella[genus]|Moorella stamsii[species]
OTU_15;size=33415	1.00E-73	82.37	1470156	Bacteria[superkingdom]|Bacteroidetes[phylum]|Cytophagia[class]|Cytophagales[order]|Hymenobacteraceae[family]|Pontibacter[genus]|Pontibacter humi[species]
OTU_15;size=33415	1.00E-73	82.37	1400979	Bacteria[superkingdom]|Bacteroidetes[phylum]|Cytophagia[class]|Cytophagales[order]|Hymenobacteraceae[family]|Pontibacter[genus]|Pontibacter diazotrophicus[species]
OTU_15;size=33415	1.00E-73	82.48	634884	Bacteria[superkingdom]|Bacteroidetes[phylum]|Cytophagia[class]|Cytophagales[order]|Hymenobacteraceae[family]|Pontibacter[genus]|Pontibacter niistensis[species]
OTU_15;size=33415	2.00E-70	81.87	932085	Bacteria[superkingdom]|Bacteroidetes[phylum]|Cytophagia[class]|Cytophagales[order]|Hymenobacteraceae[family]|Pontibacter[genus]|Pontibacter rhizosphera[species]
OTU_15;size=33415	2.00E-70	81.76	1317125	Bacteria[superkingdom]|Bacteroidetes[phylum]|Cytophagia[class]|Cytophagales[order]|Hymenobacteraceae[family]|Pontibacter[genus]|Pontibacter indicus[species]
OTU_15;size=33415	2.00E-70	81.76	1084525	Bacteria[superkingdom]|Bacteroidetes[phylum]|Cytophagia[class]|Cytophagales[order]|Hymenobacteraceae[family]|Pontibacter[genus]|Pontibacter saemangeumensis[species]
OTU_15;size=33415	2.00E-70	81.87	557332	Bacteria[superkingdom]|Bacteroidetes[phylum]|Cytophagia[class]|Cytophagales[order]|Hymenobacteraceae[family]|Pontibacter[genus]|Pontibacter xinjiangensis[species]
OTU_15;size=33415	2.00E-70	81.87	400092	Bacteria[superkingdom]|Bacteroidetes[phylum]|Cytophagia[class]|Cytophagales[order]|Hymenobacteraceae[family]|Pontibacter[genus]|Pontibacter korlensis[species]
OTU_15;size=33415	5.00E-67	81.16	1400980	Bacteria[superkingdom]|Bacteroidetes[phylum]|Cytophagia[class]|Cytophagales[order]|Hymenobacteraceae[family]|Pontibacter[genus]|Pontibacter yuliensis[species]
OTU_15;size=33415	5.00E-67	81.25	890056	Bacteria[superkingdom]|Bacteroidetes[phylum]|Cytophagia[class]|Cytophagales[order]|Hymenobacteraceae[family]|Pontibacter[genus]|Pontibacter soli[species]
OTU_15;size=33415	5.00E-67	81.27	1343895	Bacteria[superkingdom]|Bacteroidetes[phylum]|Cytophagia[class]|Cytophagales[order]|Hymenobacteraceae[family]|Pontibacter[genus]|Pontibacter ruber[species]
OTU_15;size=33415	5.00E-67	81.21	1348471	Bacteria[superkingdom]|Bacteroidetes[phylum]|Cytophagia[class]|Cytophagales[order]|Hymenobacteraceae[family]|Hymenobacter[genus]|Hymenobacter ruber[species]
OTU_15;size=33415	5.00E-67	81.16	709340	Bacteria[superkingdom]|Bacteroidetes[phylum]|Cytophagia[class]|Cytophagales[order]|Hymenobacteraceae[family]|Pontibacter[genus]|Pontibacter jeungdoensis[species]
OTU_15;size=33415	5.00E-67	81.33	1227077	Bacteria[superkingdom]|Bacteroidetes[phylum]|Cytophagia[class]|Cytophagales[order]|Hymenobacteraceae[family]|Hymenobacter[genus]|Hymenobacter arizonensis[species]
OTU_15;size=33415	5.00E-67	81.21	512763	Bacteria[superkingdom]|Bacteroidetes[phylum]|Cytophagia[class]|Cytophagales[order]|Hymenobacteraceae[family]|Rufibacter[genus]|Rufibacter tibetensis[species]
OTU_15;size=33415	5.00E-67	81.21	388950	Bacteria[superkingdom]|Bacteroidetes[phylum]|Cytophagia[class]|Cytophagales[order]|Hymenobacteraceae[family]|Pontibacter[genus]|Pontibacter akesuensis[species]
OTU_15;size=33415	6.00E-66	80.97	709015	Bacteria[superkingdom]|Bacteroidetes[phylum]|Cytophagia[class]|Cytophagales[order]|Hymenobacteraceae[family]|Pontibacter[genus]|Pontibacter actiniarum[species]
OTU_15;size=33415	2.00E-65	80.85	641242	Bacteria[superkingdom]|Bacteroidetes[phylum]|Cytophagia[class]|Cytophagales[order]|Hymenobacteraceae[family]|Pontibacter[genus]|Pontibacter salisaro[species]
OTU_15;size=33415	1.00E-63	80.55	1077936	Bacteria[superkingdom]|Bacteroidetes[phylum]|Cytophagia[class]|Cytophagales[order]|Hymenobacteraceae[family]|Pontibacter[genus]|Pontibacter lucknowensis[species]
OTU_15;size=33415	4.00E-63	80.75	1179743	Bacteria[superkingdom]|Bacteroidetes[phylum]|Cytophagia[class]|Cytophagales[order]|Hymenobacteraceae[family]|Pontibacter[genus]|Pontibacter ramchanderi[species]
OTU_15;size=33415	1.00E-62	85.96	1433126	Bacteria[superkingdom]|Bacteroidetes[phylum]|Bacteroidia[class]|Bacteroidales[order]|Rikenellaceae[family]|Mucinivorans[genus]|Mucinivorans hirudinis[species]
OTU_15;size=33415	1.00E-62	85.96	1433126	Bacteria[superkingdom]|Bacteroidetes[phylum]|Bacteroidia[class]|Bacteroidales[order]|Rikenellaceae[family]|Mucinivorans[genus]|Mucinivorans hirudinis[species]
OTU_15;size=33415	5.00E-62	80.36	416955	Bacteria[superkingdom]|Bacteroidetes[phylum]|Sphingobacteriia[class]|Sphingobacteriales[order]|Sphingobacteriaceae[family]|Parapedobacter[genus]|Parapedobacter soli[species]
OTU_15;size=33415	2.00E-61	80.42	336989	Bacteria[superkingdom]|Bacteroidetes[phylum]|Cytophagia[class]|Cytophagales[order]|Hymenobacteraceae[family]|Pontibacter[genus]|Pontibacter roseus[species]
OTU_15;size=33415	6.00E-61	85.41	742725	Bacteria[superkingdom]|Bacteroidetes[phylum]|Bacteroidia[class]|Bacteroidales[order]|Rikenellaceae[family]|Alistipes[genus]|Alistipes indistinctus[species]
OTU_15;size=33415	6.00E-61	85.41	742725	Bacteria[superkingdom]|Bacteroidetes[phylum]|Bacteroidia[class]|Bacteroidales[order]|Rikenellaceae[family]|Alistipes[genus]|Alistipes indistinctus[species]
OTU_15;size=33415	6.00E-61	80.83	455078	Bacteria[superkingdom]|Bacteroidetes[phylum]|Cytophagia[class]|Cytophagales[order]|Cytophagaceae[family]|Rhodocytophaga[genus]|Rhodocytophaga aerolata[species]
OTU_15;size=33415	3.00E-59	85.04	1182444	Bacteria[superkingdom]|Bacteroidetes[phylum]|Cytophagia[class]|Cytophagales[order]|Persicobacteraceae[family]|Fulvitalea[genus]|Fulvitalea axinellae[species]
OTU_15;size=33415	3.00E-59	85.11	1027	Bacteria[superkingdom]|Bacteroidetes[phylum]|Cytophagia[class]|Cytophagales[order]|Cytophagaceae[family]|Microscilla[genus]|Microscilla marina[species]
OTU_15;size=33415	3.00E-59	85.11	1027	Bacteria[superkingdom]|Bacteroidetes[phylum]|Cytophagia[class]|Cytophagales[order]|Cytophagaceae[family]|Microscilla[genus]|Microscilla marina[species]
OTU_16;size=32844	1.00E-172	100	1623	Bacteria[superkingdom]|Firmicutes[phylum]|Bacilli[class]|Lactobacillales[order]|Lactobacillaceae[family]|Lactobacillus[genus]|Lactobacillus ruminis[species]
OTU_16;size=32844	5.00E-171	99.7	1069534	Bacteria[superkingdom]|Firmicutes[phylum]|Bacilli[class]|Lactobacillales[order]|Lactobacillaceae[family]|Lactobacillus[genus]|Lactobacillus ruminis[species]
OTU_16;size=32844	3.00E-159	97.59	519050	Bacteria[superkingdom]|Firmicutes[phylum]|Bacilli[class]|Lactobacillales[order]|Lactobacillaceae[family]|Lactobacillus[genus]|Lactobacillus sucicola[species]
OTU_16;size=32844	1.00E-157	97.29	480931	Bacteria[superkingdom]|Firmicutes[phylum]|Bacilli[class]|Lactobacillales[order]|Lactobacillaceae[family]|Lactobacillus[genus]|Lactobacillus capillatus[species]
OTU_16;size=32844	1.00E-157	97.85	307126	Bacteria[superkingdom]|Firmicutes[phylum]|Bacilli[class]|Lactobacillales[order]|Lactobacillaceae[family]|Lactobacillus[genus]|Lactobacillus apodemi[species]
OTU_16;size=32844	1.00E-157	97.85	1605	Bacteria[superkingdom]|Firmicutes[phylum]|Bacilli[class]|Lactobacillales[order]|Lactobacillaceae[family]|Lactobacillus[genus]|Lactobacillus animalis[species]
OTU_16;size=32844	1.00E-157	97.85	1622	Bacteria[superkingdom]|Firmicutes[phylum]|Bacilli[class]|Lactobacillales[order]|Lactobacillaceae[family]|Lactobacillus[genus]|Lactobacillus murinus[species]
OTU_16;size=32844	1.00E-157	97.85	1622	Bacteria[superkingdom]|Firmicutes[phylum]|Bacilli[class]|Lactobacillales[order]|Lactobacillaceae[family]|Lactobacillus[genus]|Lactobacillus murinus[species]
OTU_16;size=32844	1.00E-157	97.29	238015	Bacteria[superkingdom]|Firmicutes[phylum]|Bacilli[class]|Lactobacillales[order]|Lactobacillaceae[family]|Lactobacillus[genus]|Lactobacillus vini[species]
OTU_16;size=32844	1.00E-157	97.85	307126	Bacteria[superkingdom]|Firmicutes[phylum]|Bacilli[class]|Lactobacillales[order]|Lactobacillaceae[family]|Lactobacillus[genus]|Lactobacillus apodemi[species]
OTU_16;size=32844	5.00E-156	97.55	1624	Bacteria[superkingdom]|Firmicutes[phylum]|Bacilli[class]|Lactobacillales[order]|Lactobacillaceae[family]|Lactobacillus[genus]|Lactobacillus salivarius[species]
OTU_16;size=32844	5.00E-156	97.55	1624	Bacteria[superkingdom]|Firmicutes[phylum]|Bacilli[class]|Lactobacillales[order]|Lactobacillaceae[family]|Lactobacillus[genus]|Lactobacillus salivarius[species]
OTU_16;size=32844	5.00E-156	97.55	1624	Bacteria[superkingdom]|Firmicutes[phylum]|Bacilli[class]|Lactobacillales[order]|Lactobacillaceae[family]|Lactobacillus[genus]|Lactobacillus salivarius[species]
OTU_16;size=32844	5.00E-156	97.55	259059	Bacteria[superkingdom]|Firmicutes[phylum]|Bacilli[class]|Lactobacillales[order]|Lactobacillaceae[family]|Lactobacillus[genus]|Lactobacillus satsumensis[species]
OTU_16;size=32844	5.00E-156	97.55	362948	Bacteria[superkingdom]|Firmicutes[phylum]|Bacilli[class]|Lactobacillales[order]|Lactobacillaceae[family]|Lactobacillus[genus]|Lactobacillus salivarius[species]
OTU_16;size=32844	3.00E-154	97.24	762833	Bacteria[superkingdom]|Firmicutes[phylum]|Bacilli[class]|Lactobacillales[order]|Lactobacillaceae[family]|Lactobacillus[genus]|Lactobacillus faecis[species]
OTU_16;size=32844	3.00E-154	97.24	392566	Bacteria[superkingdom]|Firmicutes[phylum]|Bacilli[class]|Lactobacillales[order]|Lactobacillaceae[family]|Lactobacillus[genus]|Lactobacillus aquaticus[species]
OTU_16;size=32844	3.00E-154	97.24	303241	Bacteria[superkingdom]|Firmicutes[phylum]|Bacilli[class]|Lactobacillales[order]|Lactobacillaceae[family]|Lactobacillus[genus]|Lactobacillus oeni[species]
OTU_16;size=32844	3.00E-154	97.24	483012	Bacteria[superkingdom]|Firmicutes[phylum]|Bacilli[class]|Lactobacillales[order]|Lactobacillaceae[family]|Lactobacillus[genus]|Lactobacillus cacaonum[species]
OTU_16;size=32844	3.00E-154	97.24	82688	Bacteria[superkingdom]|Firmicutes[phylum]|Bacilli[class]|Lactobacillales[order]|Lactobacillaceae[family]|Lactobacillus[genus]|Lactobacillus nagelii[species]
OTU_16;size=32844	3.00E-154	97.24	82688	Bacteria[superkingdom]|Firmicutes[phylum]|Bacilli[class]|Lactobacillales[order]|Lactobacillaceae[family]|Lactobacillus[genus]|Lactobacillus nagelii[species]
OTU_16;size=32844	3.00E-153	96.93	82688	Bacteria[superkingdom]|Firmicutes[phylum]|Bacilli[class]|Lactobacillales[order]|Lactobacillaceae[family]|Lactobacillus[genus]|Lactobacillus nagelii[species]
OTU_16;size=32844	1.00E-152	96.39	137357	Bacteria[superkingdom]|Firmicutes[phylum]|Bacilli[class]|Lactobacillales[order]|Lactobacillaceae[family]|Lactobacillus[genus]|Lactobacillus equi[species]
OTU_16;size=32844	1.00E-152	96.94	1423812	Bacteria[superkingdom]|Firmicutes[phylum]|Bacilli[class]|Lactobacillales[order]|Lactobacillaceae[family]|Lactobacillus[genus]|Lactobacillus uvarum[species]
OTU_16;size=32844	1.00E-152	96.93	399370	Bacteria[superkingdom]|Firmicutes[phylum]|Bacilli[class]|Lactobacillales[order]|Lactobacillaceae[family]|Lactobacillus[genus]|Lactobacillus ghanensis[species]
OTU_16;size=32844	4.00E-152	96.37	395085	Bacteria[superkingdom]|Firmicutes[phylum]|Bacilli[class]|Lactobacillales[order]|Lactobacillaceae[family]|Lactobacillus[genus]|Lactobacillus ceti[species]
OTU_16;size=32844	2.00E-151	96.9	51664	Bacteria[superkingdom]|Firmicutes[phylum]|Bacilli[class]|Lactobacillales[order]|Lactobacillaceae[family]|Lactobacillus[genus]|Lactobacillus dextrinicus[species]
OTU_16;size=32844	5.00E-151	96.63	1601	Bacteria[superkingdom]|Firmicutes[phylum]|Bacilli[class]|Lactobacillales[order]|Lactobacillaceae[family]|Lactobacillus[genus]|Lactobacillus agilis[species]
OTU_16;size=32844	5.00E-151	96.63	468911	Bacteria[superkingdom]|Firmicutes[phylum]|Bacilli[class]|Lactobacillales[order]|Lactobacillaceae[family]|Lactobacillus[genus]|Lactobacillus hordei[species]
OTU_16;size=32844	5.00E-151	96.08	89059	Bacteria[superkingdom]|Firmicutes[phylum]|Bacilli[class]|Lactobacillales[order]|Lactobacillaceae[family]|Lactobacillus[genus]|Lactobacillus acidipiscis[species]
OTU_17;size=29169	4.00E-172	100	1298596	Bacteria[superkingdom]|Firmicutes[phylum]|Clostridia[class]|Clostridiales[order]|Ruminococcaceae[family]|Ruminococcus[genus]|Ruminococcus faecis[species]
OTU_17;size=29169	4.00E-152	96.37	471875	Bacteria[superkingdom]|Firmicutes[phylum]|Clostridia[class]|Clostridiales[order]|Ruminococcaceae[family]|Ruminococcus[genus]|Ruminococcus lactaris[species]
OTU_17;size=29169	4.00E-147	95.47	342942	Bacteria[superkingdom]|Firmicutes[phylum]|Clostridia[class]|Clostridiales[order]|Lachnospiraceae[family]|Lachnoclostridium[genus]|[Clostridium] glycyrrhizinilyticum[species]
OTU_17;size=29169	6.00E-146	94.86	33039	Bacteria[superkingdom]|Firmicutes[phylum]|Clostridia[class]|Clostridiales[order]|Lachnospiraceae[family]|Blautia[genus]|[Ruminococcus] torques[species]
OTU_17;size=29169	2.00E-145	95.18	341220	Bacteria[superkingdom]|Firmicutes[phylum]|Clostridia[class]|Clostridiales[order]|Clostridiaceae[family]|Lactonifactor[genus]|Lactonifactor longoviformis[species]
OTU_17;size=29169	2.00E-145	95.17	40520	Bacteria[superkingdom]|Firmicutes[phylum]|Clostridia[class]|Clostridiales[order]|Lachnospiraceae[family]|Blautia[genus]|Blautia obeum[species]
OTU_17;size=29169	7.00E-145	95.21	500632	Bacteria[superkingdom]|Firmicutes[phylum]|Clostridia[class]|Clostridiales[order]|Lachnospiraceae[family]|Tyzzerella[genus]|Tyzzerella nexilis[species]
OTU_17;size=29169	9.00E-144	94.86	537007	Bacteria[superkingdom]|Firmicutes[phylum]|Clostridia[class]|Clostridiales[order]|Lachnospiraceae[family]|Blautia[genus]|Blautia hansenii[species]
OTU_17;size=29169	9.00E-144	94.86	180164	Bacteria[superkingdom]|Firmicutes[phylum]|Clostridia[class]|Clostridiales[order]|Lachnospiraceae[family]|Blautia[genus]|Blautia schinkii[species]
OTU_17;size=29169	9.00E-144	94.86	411459	Bacteria[superkingdom]|Firmicutes[phylum]|Clostridia[class]|Clostridiales[order]|Lachnospiraceae[family]|Blautia[genus]|Blautia obeum[species]
OTU_17;size=29169	9.00E-144	94.86	33039	Bacteria[superkingdom]|Firmicutes[phylum]|Clostridia[class]|Clostridiales[order]|Lachnospiraceae[family]|Blautia[genus]|[Ruminococcus] torques[species]
OTU_17;size=29169	4.00E-142	94.56	1121114	Bacteria[superkingdom]|Firmicutes[phylum]|Clostridia[class]|Clostridiales[order]|Lachnospiraceae[family]|Blautia[genus]|Blautia producta[species]
OTU_17;size=29169	4.00E-142	94.56	536633	Bacteria[superkingdom]|Firmicutes[phylum]|Clostridia[class]|Clostridiales[order]|Lachnospiraceae[family]|Blautia[genus]|Blautia glucerasea[species]
OTU_17;size=29169	4.00E-142	94.56	871664	Bacteria[superkingdom]|Firmicutes[phylum]|Clostridia[class]|Clostridiales[order]|Lachnospiraceae[family]|Blautia[genus]|Blautia stercoris[species]
OTU_17;size=29169	4.00E-142	94.56	1532	Bacteria[superkingdom]|Firmicutes[phylum]|Clostridia[class]|Clostridiales[order]|Lachnospiraceae[family]|Blautia[genus]|Blautia coccoides[species]
OTU_17;size=29169	4.00E-142	94.56	536633	Bacteria[superkingdom]|Firmicutes[phylum]|Clostridia[class]|Clostridiales[order]|Lachnospiraceae[family]|Blautia[genus]|Blautia glucerasea[species]
OTU_17;size=29169	4.00E-142	94.56	1121114	Bacteria[superkingdom]|Firmicutes[phylum]|Clostridia[class]|Clostridiales[order]|Lachnospiraceae[family]|Blautia[genus]|Blautia producta[species]
OTU_17;size=29169	2.00E-140	94.26	1544	Bacteria[superkingdom]|Firmicutes[phylum]|Clostridia[class]|Clostridiales[order]|Lachnospiraceae[family]|Lachnoclostridium[genus]|[Clostridium] oroticum[species]
OTU_17;size=29169	2.00E-140	94.26	1544	Bacteria[superkingdom]|Firmicutes[phylum]|Clostridia[class]|Clostridiales[order]|Lachnospiraceae[family]|Lachnoclostridium[genus]|[Clostridium] oroticum[species]
OTU_17;size=29169	2.00E-140	94.28	1544	Bacteria[superkingdom]|Firmicutes[phylum]|Clostridia[class]|Clostridiales[order]|Lachnospiraceae[family]|Lachnoclostridium[genus]|[Clostridium] oroticum[species]
OTU_17;size=29169	2.00E-140	94.28	1544	Bacteria[superkingdom]|Firmicutes[phylum]|Clostridia[class]|Clostridiales[order]|Lachnospiraceae[family]|Lachnoclostridium[genus]|[Clostridium] oroticum[species]
OTU_17;size=29169	2.00E-140	94.26	1544	Bacteria[superkingdom]|Firmicutes[phylum]|Clostridia[class]|Clostridiales[order]|Lachnospiraceae[family]|Lachnoclostridium[genus]|[Clostridium] oroticum[species]
OTU_17;size=29169	2.00E-140	94.26	1544	Bacteria[superkingdom]|Firmicutes[phylum]|Clostridia[class]|Clostridiales[order]|Lachnospiraceae[family]|Lachnoclostridium[genus]|[Clostridium] oroticum[species]
OTU_17;size=29169	2.00E-140	94.26	1544	Bacteria[superkingdom]|Firmicutes[phylum]|Clostridia[class]|Clostridiales[order]|Lachnospiraceae[family]|Lachnoclostridium[genus]|[Clostridium] oroticum[species]
OTU_17;size=29169	2.00E-140	94.26	33035	Bacteria[superkingdom]|Firmicutes[phylum]|Clostridia[class]|Clostridiales[order]|Lachnospiraceae[family]|Blautia[genus]|Blautia producta[species]
OTU_17;size=29169	9.00E-139	93.96	1337051	Bacteria[superkingdom]|Firmicutes[phylum]|Clostridia[class]|Clostridiales[order]|Lachnospiraceae[family]|Murimonas[genus]|Murimonas intestini[species]
OTU_17;size=29169	9.00E-139	93.99	39482	Bacteria[superkingdom]|Firmicutes[phylum]|Clostridia[class]|Clostridiales[order]|Lachnospiraceae[family]|Lachnoclostridium[genus]|[Eubacterium] contortum[species]
OTU_17;size=29169	9.00E-139	93.99	39482	Bacteria[superkingdom]|Firmicutes[phylum]|Clostridia[class]|Clostridiales[order]|Lachnospiraceae[family]|Lachnoclostridium[genus]|[Eubacterium] contortum[species]
OTU_17;size=29169	9.00E-139	93.99	290055	Bacteria[superkingdom]|Firmicutes[phylum]|Clostridia[class]|Clostridiales[order]|Lachnospiraceae[family]|Lachnoclostridium[genus]|[Eubacterium] fissicatena[species]
OTU_17;size=29169	9.00E-139	93.99	290055	Bacteria[superkingdom]|Firmicutes[phylum]|Clostridia[class]|Clostridiales[order]|Lachnospiraceae[family]|Lachnoclostridium[genus]|[Eubacterium] fissicatena[species]
OTU_18;size=27345	2.00E-160	97.89	84024	Bacteria[superkingdom]|Firmicutes[phylum]|Clostridia[class]|Clostridiales[order]|Clostridiaceae[family]|Clostridium[genus]|Clostridium disporicum[species]
OTU_18;size=27345	4.00E-157	97.28	1559	Bacteria[superkingdom]|Firmicutes[phylum]|Clostridia[class]|Clostridiales[order]|Clostridiaceae[family]|Clostridium[genus]|Clostridium tertium[species]
OTU_18;size=27345	4.00E-157	97.28	1559	Bacteria[superkingdom]|Firmicutes[phylum]|Clostridia[class]|Clostridiales[order]|Clostridiaceae[family]|Clostridium[genus]|Clostridium tertium[species]
OTU_18;size=27345	2.00E-155	96.68	1530	Bacteria[superkingdom]|Firmicutes[phylum]|Clostridia[class]|Clostridiales[order]|Clostridiaceae[family]|Clostridium[genus]|Clostridium carnis[species]
OTU_18;size=27345	2.00E-155	96.98	84031	Bacteria[superkingdom]|Firmicutes[phylum]|Clostridia[class]|Clostridiales[order]|Clostridiaceae[family]|Clostridium[genus]|Clostridium sartagoforme[species]
OTU_18;size=27345	2.00E-155	96.98	182773	Bacteria[superkingdom]|Firmicutes[phylum]|Clostridia[class]|Clostridiales[order]|Clostridiaceae[family]|Clostridium[genus]|Clostridium isatidis[species]
OTU_18;size=27345	2.00E-155	96.99	36850	Bacteria[superkingdom]|Firmicutes[phylum]|Clostridia[class]|Clostridiales[order]|Clostridiaceae[family]|Clostridium[genus]|Clostridium quinii[species]
OTU_18;size=27345	9.00E-154	96.7	29363	Bacteria[superkingdom]|Firmicutes[phylum]|Clostridia[class]|Clostridiales[order]|Clostridiaceae[family]|Clostridium[genus]|Clostridium paraputrificum[species]
OTU_18;size=27345	9.00E-154	96.7	29363	Bacteria[superkingdom]|Firmicutes[phylum]|Clostridia[class]|Clostridiales[order]|Clostridiaceae[family]|Clostridium[genus]|Clostridium paraputrificum[species]
OTU_18;size=27345	3.00E-153	96.69	1559	Bacteria[superkingdom]|Firmicutes[phylum]|Clostridia[class]|Clostridiales[order]|Clostridiaceae[family]|Clostridium[genus]|Clostridium tertium[species]
OTU_18;size=27345	4.00E-152	96.4	29356	Bacteria[superkingdom]|Firmicutes[phylum]|Clostridia[class]|Clostridiales[order]|Clostridiaceae[family]|Clostridium[genus]|Clostridium chartatabidum[species]
OTU_18;size=27345	2.00E-151	96.4	29363	Bacteria[superkingdom]|Firmicutes[phylum]|Clostridia[class]|Clostridiales[order]|Clostridiaceae[family]|Clostridium[genus]|Clostridium paraputrificum[species]
OTU_18;size=27345	2.00E-150	96.36	573061	Bacteria[superkingdom]|Firmicutes[phylum]|Clostridia[class]|Clostridiales[order]|Clostridiaceae[family]|Clostridium[genus]|Clostridium cellulovorans[species]
OTU_18;size=27345	7.00E-150	96.1	1551	Bacteria[superkingdom]|Firmicutes[phylum]|Clostridia[class]|Clostridiales[order]|Clostridiaceae[family]|Clostridium[genus]|Clostridium aurantibutyricum[species]
OTU_18;size=27345	7.00E-150	96.07	39489	Bacteria[superkingdom]|Firmicutes[phylum]|Clostridia[class]|Clostridiales[order]|Clostridiaceae[family]|Clostridium[genus]|Clostridium moniliforme[species]
OTU_18;size=27345	7.00E-150	96.07	39489	Bacteria[superkingdom]|Firmicutes[phylum]|Clostridia[class]|Clostridiales[order]|Clostridiaceae[family]|Clostridium[genus]|Clostridium moniliforme[species]
OTU_18;size=27345	9.00E-149	96.06	573061	Bacteria[superkingdom]|Firmicutes[phylum]|Clostridia[class]|Clostridiales[order]|Clostridiaceae[family]|Clostridium[genus]|Clostridium cellulovorans[species]
OTU_18;size=27345	9.00E-149	95.8	290402	Bacteria[superkingdom]|Firmicutes[phylum]|Clostridia[class]|Clostridiales[order]|Clostridiaceae[family]|Clostridium[genus]|Clostridium beijerinckii[species]
OTU_18;size=27345	9.00E-149	95.8	1520	Bacteria[superkingdom]|Firmicutes[phylum]|Clostridia[class]|Clostridiales[order]|Clostridiaceae[family]|Clostridium[genus]|Clostridium beijerinckii[species]
OTU_18;size=27345	9.00E-149	95.78	1492	Bacteria[superkingdom]|Firmicutes[phylum]|Clostridia[class]|Clostridiales[order]|Clostridiaceae[family]|Clostridium[genus]|Clostridium butyricum[species]
OTU_18;size=27345	9.00E-149	95.8	1520	Bacteria[superkingdom]|Firmicutes[phylum]|Clostridia[class]|Clostridiales[order]|Clostridiaceae[family]|Clostridium[genus]|Clostridium beijerinckii[species]
OTU_18;size=27345	9.00E-149	95.8	225345	Bacteria[superkingdom]|Firmicutes[phylum]|Clostridia[class]|Clostridiales[order]|Clostridiaceae[family]|Clostridium[genus]|Clostridium chromiireducens[species]
OTU_18;size=27345	9.00E-149	95.8	223919	Bacteria[superkingdom]|Firmicutes[phylum]|Clostridia[class]|Clostridiales[order]|Clostridiaceae[family]|Clostridium[genus]|Clostridium diolis[species]
OTU_18;size=27345	9.00E-149	95.78	1492	Bacteria[superkingdom]|Firmicutes[phylum]|Clostridia[class]|Clostridiales[order]|Clostridiaceae[family]|Clostridium[genus]|Clostridium butyricum[species]
OTU_18;size=27345	9.00E-149	95.8	84029	Bacteria[superkingdom]|Firmicutes[phylum]|Clostridia[class]|Clostridiales[order]|Clostridiaceae[family]|Clostridium[genus]|Clostridium roseum[species]
OTU_18;size=27345	9.00E-149	95.8	52704	Bacteria[superkingdom]|Firmicutes[phylum]|Clostridia[class]|Clostridiales[order]|Clostridiaceae[family]|Clostridium[genus]|Clostridium vincentii[species]
OTU_18;size=27345	1.00E-147	95.78	573061	Bacteria[superkingdom]|Firmicutes[phylum]|Clostridia[class]|Clostridiales[order]|Clostridiaceae[family]|Clostridium[genus]|Clostridium cellulovorans[species]
OTU_18;size=27345	4.00E-147	95.5	1492	Bacteria[superkingdom]|Firmicutes[phylum]|Clostridia[class]|Clostridiales[order]|Clostridiaceae[family]|Clostridium[genus]|Clostridium butyricum[species]
OTU_18;size=27345	4.00E-147	95.5	94869	Bacteria[superkingdom]|Firmicutes[phylum]|Clostridia[class]|Clostridiales[order]|Clostridiaceae[family]|Clostridium[genus]|Clostridium gasigenes[species]
OTU_18;size=27345	2.00E-146	95.47	29369	Bacteria[superkingdom]|Firmicutes[phylum]|Clostridia[class]|Clostridiales[order]|Clostridiaceae[family]|Clostridium[genus]|Clostridium sardiniense[species]
OTU_19;size=27017	9.00E-149	96.04	83771	Bacteria[superkingdom]|Proteobacteria[phylum]|Gammaproteobacteria[class]|Aeromonadales[order]|Succinivibrionaceae[family]|Succinivibrio[genus]|Succinivibrio dextrinosolvens[species]
OTU_19;size=27017	1.00E-107	89.71	13335	Bacteria[superkingdom]|Proteobacteria[phylum]|Gammaproteobacteria[class]|Aeromonadales[order]|Succinivibrionaceae[family]|Anaerobiospirillum[genus]|Anaerobiospirillum succiniciproducens[species]
OTU_19;size=27017	1.00E-103	87.8	179995	Bacteria[superkingdom]|Proteobacteria[phylum]|Gammaproteobacteria[class]|Aeromonadales[order]|Succinivibrionaceae[family]|Anaerobiospirillum[genus]|Anaerobiospirillum thomasii[species]
OTU_19;size=27017	1.00E-98	87.12	762983	Bacteria[superkingdom]|Proteobacteria[phylum]|Gammaproteobacteria[class]|Aeromonadales[order]|Succinivibrionaceae[family]|Succinatimonas[genus]|Succinatimonas hippei[species]
OTU_19;size=27017	1.00E-98	87.12	762983	Bacteria[superkingdom]|Proteobacteria[phylum]|Gammaproteobacteria[class]|Aeromonadales[order]|Succinivibrionaceae[family]|Succinatimonas[genus]|Succinatimonas hippei[species]
OTU_19;size=27017	1.00E-92	86.14	279832	Bacteria[superkingdom]|Proteobacteria[phylum]|Gammaproteobacteria[class]|Cardiobacteriales[order]|Cardiobacteriaceae[family]|Suttonella[genus]|Suttonella ornithocola[species]
OTU_19;size=27017	6.00E-91	85.71	1463164	Bacteria[superkingdom]|Proteobacteria[phylum]|Gammaproteobacteria[class]|Enterobacterales[order]|Enterobacteriaceae[family]|Klebsiella[genus]|Klebsiella quasipneumoniae[species]
OTU_19;size=27017	6.00E-91	85.71	1667327	Bacteria[superkingdom]|Proteobacteria[phylum]|Gammaproteobacteria[class]|Enterobacterales[order]|Enterobacteriaceae[family]|Klebsiella[genus]|Klebsiella quasipneumoniae[species]
OTU_19;size=27017	6.00E-91	85.71	1125630	Bacteria[superkingdom]|Proteobacteria[phylum]|Gammaproteobacteria[class]|Enterobacterales[order]|Enterobacteriaceae[family]|Klebsiella[genus]|Klebsiella pneumoniae[species]
OTU_19;size=27017	6.00E-91	85.71	272620	Bacteria[superkingdom]|Proteobacteria[phylum]|Gammaproteobacteria[class]|Enterobacterales[order]|Enterobacteriaceae[family]|Klebsiella[genus]|Klebsiella pneumoniae[species]
OTU_19;size=27017	6.00E-91	85.71	573	Bacteria[superkingdom]|Proteobacteria[phylum]|Gammaproteobacteria[class]|Enterobacterales[order]|Enterobacteriaceae[family]|Klebsiella[genus]|Klebsiella pneumoniae[species]
OTU_19;size=27017	6.00E-91	85.71	573	Bacteria[superkingdom]|Proteobacteria[phylum]|Gammaproteobacteria[class]|Enterobacterales[order]|Enterobacteriaceae[family]|Klebsiella[genus]|Klebsiella pneumoniae[species]
OTU_19;size=27017	6.00E-91	85.71	573	Bacteria[superkingdom]|Proteobacteria[phylum]|Gammaproteobacteria[class]|Enterobacterales[order]|Enterobacteriaceae[family]|Klebsiella[genus]|Klebsiella pneumoniae[species]
OTU_19;size=27017	6.00E-91	85.71	573	Bacteria[superkingdom]|Proteobacteria[phylum]|Gammaproteobacteria[class]|Enterobacterales[order]|Enterobacteriaceae[family]|Klebsiella[genus]|Klebsiella pneumoniae[species]
OTU_19;size=27017	6.00E-91	85.71	573	Bacteria[superkingdom]|Proteobacteria[phylum]|Gammaproteobacteria[class]|Enterobacterales[order]|Enterobacteriaceae[family]|Klebsiella[genus]|Klebsiella pneumoniae[species]
OTU_19;size=27017	6.00E-91	85.5	364763	Bacteria[superkingdom]|Proteobacteria[phylum]|Gammaproteobacteria[class]|Alteromonadales[order]|Ferrimonadaceae[family]|Ferrimonas[genus]|Ferrimonas kyonanensis[species]
OTU_19;size=27017	6.00E-91	85.71	573	Bacteria[superkingdom]|Proteobacteria[phylum]|Gammaproteobacteria[class]|Enterobacterales[order]|Enterobacteriaceae[family]|Klebsiella[genus]|Klebsiella pneumoniae[species]
OTU_19;size=27017	6.00E-91	85.71	69219	Bacteria[superkingdom]|Proteobacteria[phylum]|Gammaproteobacteria[class]|Enterobacterales[order]|Enterobacteriaceae[family]|Enterobacter[genus]|Enterobacter cloacae[species]
OTU_19;size=27017	6.00E-91	85.71	573	Bacteria[superkingdom]|Proteobacteria[phylum]|Gammaproteobacteria[class]|Enterobacterales[order]|Enterobacteriaceae[family]|Klebsiella[genus]|Klebsiella pneumoniae[species]
OTU_19;size=27017	6.00E-91	85.5	364763	Bacteria[superkingdom]|Proteobacteria[phylum]|Gammaproteobacteria[class]|Alteromonadales[order]|Ferrimonadaceae[family]|Ferrimonas[genus]|Ferrimonas kyonanensis[species]
OTU_19;size=27017	6.00E-91	85.71	573	Bacteria[superkingdom]|Proteobacteria[phylum]|Gammaproteobacteria[class]|Enterobacterales[order]|Enterobacteriaceae[family]|Klebsiella[genus]|Klebsiella pneumoniae[species]
OTU_19;size=27017	6.00E-91	85.71	39831	Bacteria[superkingdom]|Proteobacteria[phylum]|Gammaproteobacteria[class]|Enterobacterales[order]|Enterobacteriaceae[family]|Klebsiella[genus]|Klebsiella pneumoniae[species]
OTU_19;size=27017	6.00E-91	85.71	573	Bacteria[superkingdom]|Proteobacteria[phylum]|Gammaproteobacteria[class]|Enterobacterales[order]|Enterobacteriaceae[family]|Klebsiella[genus]|Klebsiella pneumoniae[species]
OTU_19;size=27017	6.00E-91	85.71	69219	Bacteria[superkingdom]|Proteobacteria[phylum]|Gammaproteobacteria[class]|Enterobacterales[order]|Enterobacteriaceae[family]|Enterobacter[genus]|Enterobacter cloacae[species]
OTU_19;size=27017	6.00E-91	85.71	573	Bacteria[superkingdom]|Proteobacteria[phylum]|Gammaproteobacteria[class]|Enterobacterales[order]|Enterobacteriaceae[family]|Klebsiella[genus]|Klebsiella pneumoniae[species]
OTU_19;size=27017	6.00E-91	85.71	573	Bacteria[superkingdom]|Proteobacteria[phylum]|Gammaproteobacteria[class]|Enterobacterales[order]|Enterobacteriaceae[family]|Klebsiella[genus]|Klebsiella pneumoniae[species]
OTU_19;size=27017	2.00E-90	85.5	595494	Bacteria[superkingdom]|Proteobacteria[phylum]|Gammaproteobacteria[class]|Aeromonadales[order]|Aeromonadaceae[family]|Tolumonas[genus]|Tolumonas auensis[species]
OTU_19;size=27017	8.00E-90	85.5	43948	Bacteria[superkingdom]|Proteobacteria[phylum]|Gammaproteobacteria[class]|Aeromonadales[order]|Aeromonadaceae[family]|Tolumonas[genus]|Tolumonas auensis[species]
OTU_19;size=27017	8.00E-90	85.54	13276	Bacteria[superkingdom]|Proteobacteria[phylum]|Gammaproteobacteria[class]|Cardiobacteriales[order]|Cardiobacteriaceae[family]|Suttonella[genus]|Suttonella indologenes[species]
OTU_19;size=27017	3.00E-89	85.41	640131	Bacteria[superkingdom]|Proteobacteria[phylum]|Gammaproteobacteria[class]|Enterobacterales[order]|Enterobacteriaceae[family]|Klebsiella[genus]|Klebsiella variicola[species]
OTU_20;size=26344	2.00E-150	96.35	537011	Bacteria[superkingdom]|Bacteroidetes[phylum]|Bacteroidia[class]|Bacteroidales[order]|Prevotellaceae[family]|Prevotella[genus]|Prevotella copri[species]
OTU_20;size=26344	2.00E-150	96.35	537011	Bacteria[superkingdom]|Bacteroidetes[phylum]|Bacteroidia[class]|Bacteroidales[order]|Prevotellaceae[family]|Prevotella[genus]|Prevotella copri[species]
OTU_20;size=26344	2.00E-126	92.1	1177574	Bacteria[superkingdom]|Bacteroidetes[phylum]|Bacteroidia[class]|Bacteroidales[order]|Prevotellaceae[family]|Prevotella[genus]|Prevotella jejuni[species]
OTU_20;size=26344	2.00E-126	92.1	470565	Bacteria[superkingdom]|Bacteroidetes[phylum]|Bacteroidia[class]|Bacteroidales[order]|Prevotellaceae[family]|Prevotella[genus]|Prevotella histicola[species]
OTU_20;size=26344	2.00E-126	92.1	470565	Bacteria[superkingdom]|Bacteroidetes[phylum]|Bacteroidia[class]|Bacteroidales[order]|Prevotellaceae[family]|Prevotella[genus]|Prevotella histicola[species]
OTU_20;size=26344	2.00E-126	92.1	28137	Bacteria[superkingdom]|Bacteroidetes[phylum]|Bacteroidia[class]|Bacteroidales[order]|Prevotellaceae[family]|Prevotella[genus]|Prevotella veroralis[species]
OTU_20;size=26344	2.00E-125	91.77	185294	Bacteria[superkingdom]|Bacteroidetes[phylum]|Bacteroidia[class]|Bacteroidales[order]|Prevotellaceae[family]|Prevotella[genus]|Prevotella paludivivens[species]
OTU_20;size=26344	2.00E-125	91.77	185294	Bacteria[superkingdom]|Bacteroidetes[phylum]|Bacteroidia[class]|Bacteroidales[order]|Prevotellaceae[family]|Prevotella[genus]|Prevotella paludivivens[species]
OTU_20;size=26344	7.00E-125	91.79	553174	Bacteria[superkingdom]|Bacteroidetes[phylum]|Bacteroidia[class]|Bacteroidales[order]|Prevotellaceae[family]|Prevotella[genus]|Prevotella melaninogenica[species]
OTU_20;size=26344	7.00E-125	91.79	1236518	Bacteria[superkingdom]|Bacteroidetes[phylum]|Bacteroidia[class]|Bacteroidales[order]|Prevotellaceae[family]|Prevotella[genus]|Prevotella scopos[species]
OTU_20;size=26344	7.00E-125	91.79	1236517	Bacteria[superkingdom]|Bacteroidetes[phylum]|Bacteroidia[class]|Bacteroidales[order]|Prevotellaceae[family]|Prevotella[genus]|Prevotella fusca[species]
OTU_20;size=26344	7.00E-125	91.79	28137	Bacteria[superkingdom]|Bacteroidetes[phylum]|Bacteroidia[class]|Bacteroidales[order]|Prevotellaceae[family]|Prevotella[genus]|Prevotella veroralis[species]
OTU_20;size=26344	7.00E-125	91.79	553174	Bacteria[superkingdom]|Bacteroidetes[phylum]|Bacteroidia[class]|Bacteroidales[order]|Prevotellaceae[family]|Prevotella[genus]|Prevotella melaninogenica[species]
OTU_20;size=26344	7.00E-125	91.79	1236518	Bacteria[superkingdom]|Bacteroidetes[phylum]|Bacteroidia[class]|Bacteroidales[order]|Prevotellaceae[family]|Prevotella[genus]|Prevotella scopos[species]
OTU_20;size=26344	7.00E-125	91.79	1236517	Bacteria[superkingdom]|Bacteroidetes[phylum]|Bacteroidia[class]|Bacteroidales[order]|Prevotellaceae[family]|Prevotella[genus]|Prevotella fusca[species]
OTU_20;size=26344	7.00E-125	91.79	28137	Bacteria[superkingdom]|Bacteroidetes[phylum]|Bacteroidia[class]|Bacteroidales[order]|Prevotellaceae[family]|Prevotella[genus]|Prevotella veroralis[species]
OTU_20;size=26344	7.00E-125	91.79	553174	Bacteria[superkingdom]|Bacteroidetes[phylum]|Bacteroidia[class]|Bacteroidales[order]|Prevotellaceae[family]|Prevotella[genus]|Prevotella melaninogenica[species]
OTU_20;size=26344	9.00E-124	91.46	28136	Bacteria[superkingdom]|Bacteroidetes[phylum]|Bacteroidia[class]|Bacteroidales[order]|Prevotellaceae[family]|Prevotella[genus]|Prevotella oulorum[species]
OTU_20;size=26344	9.00E-124	91.46	28136	Bacteria[superkingdom]|Bacteroidetes[phylum]|Bacteroidia[class]|Bacteroidales[order]|Prevotellaceae[family]|Prevotella[genus]|Prevotella oulorum[species]
OTU_20;size=26344	4.00E-122	91.16	77768	Bacteria[superkingdom]|Bacteroidetes[phylum]|Bacteroidia[class]|Bacteroidales[order]|Prevotellaceae[family]|Prevotella[genus]|Prevotella albensis[species]
OTU_20;size=26344	4.00E-122	91.16	77768	Bacteria[superkingdom]|Bacteroidetes[phylum]|Bacteroidia[class]|Bacteroidales[order]|Prevotellaceae[family]|Prevotella[genus]|Prevotella albensis[species]
OTU_20;size=26344	3.00E-113	89.63	189723	Bacteria[superkingdom]|Bacteroidetes[phylum]|Bacteroidia[class]|Bacteroidales[order]|Prevotellaceae[family]|Prevotella[genus]|Prevotella micans[species]
OTU_20;size=26344	3.00E-113	90.76	28130	Bacteria[superkingdom]|Bacteroidetes[phylum]|Bacteroidia[class]|Bacteroidales[order]|Prevotellaceae[family]|Prevotella[genus]|Prevotella disiens[species]
OTU_20;size=26344	3.00E-113	90.73	28128	Bacteria[superkingdom]|Bacteroidetes[phylum]|Bacteroidia[class]|Bacteroidales[order]|Prevotellaceae[family]|Prevotella[genus]|Prevotella corporis[species]
OTU_20;size=26344	3.00E-113	89.63	189723	Bacteria[superkingdom]|Bacteroidetes[phylum]|Bacteroidia[class]|Bacteroidales[order]|Prevotellaceae[family]|Prevotella[genus]|Prevotella micans[species]
OTU_20;size=26344	3.00E-113	89.63	228603	Bacteria[superkingdom]|Bacteroidetes[phylum]|Bacteroidia[class]|Bacteroidales[order]|Prevotellaceae[family]|Prevotella[genus]|Prevotella shahii[species]
OTU_20;size=26344	3.00E-113	90.76	28130	Bacteria[superkingdom]|Bacteroidetes[phylum]|Bacteroidia[class]|Bacteroidales[order]|Prevotellaceae[family]|Prevotella[genus]|Prevotella disiens[species]
OTU_20;size=26344	4.00E-112	90.42	28128	Bacteria[superkingdom]|Bacteroidetes[phylum]|Bacteroidia[class]|Bacteroidales[order]|Prevotellaceae[family]|Prevotella[genus]|Prevotella corporis[species]
OTU_20;size=26344	3.00E-108	88.75	767031	Bacteria[superkingdom]|Bacteroidetes[phylum]|Bacteroidia[class]|Bacteroidales[order]|Prevotellaceae[family]|Prevotella[genus]|Prevotella denticola[species]
OTU_20;size=26344	3.00E-108	88.75	28129	Bacteria[superkingdom]|Bacteroidetes[phylum]|Bacteroidia[class]|Bacteroidales[order]|Prevotellaceae[family]|Prevotella[genus]|Prevotella denticola[species]
OTU_21;size=25847	2.00E-140	94.28	351091	Bacteria[superkingdom]|Firmicutes[phylum]|Clostridia[class]|Clostridiales[order]|Oscillospiraceae[family]|Oscillibacter[genus]|Oscillibacter valericigenes[species]
OTU_21;size=25847	2.00E-140	94.28	351091	Bacteria[superkingdom]|Firmicutes[phylum]|Clostridia[class]|Clostridiales[order]|Oscillospiraceae[family]|Oscillibacter[genus]|Oscillibacter valericigenes[species]
OTU_21;size=25847	9.00E-139	93.98	1007096	Bacteria[superkingdom]|Firmicutes[phylum]|Clostridia[class]|Clostridiales[order]|Oscillospiraceae[family]|Oscillibacter[genus]|Oscillibacter ruminantium[species]
OTU_21;size=25847	1.00E-122	91.21	44749	Bacteria[superkingdom]|Firmicutes[phylum]|Clostridia[class]|Clostridiales[order]|Ruminococcaceae[family]|Sporobacter[genus]|Sporobacter termitidis[species]
OTU_21;size=25847	3.00E-119	90.39	47246	Bacteria[superkingdom]|Firmicutes[phylum]|Clostridia[class]|Clostridiales[order]|Ruminococcaceae[family]|Ruminiclostridium[genus]|[Clostridium] viride[species]
OTU_21;size=25847	1.00E-118	90.36	411467	Bacteria[superkingdom]|Firmicutes[phylum]|Clostridia[class]|Clostridiales[order]|xxxx[family]|Pseudoflavonifractor[genus]|Pseudoflavonifractor capillosus[species]
OTU_21;size=25847	1.00E-113	89.46	292800	Bacteria[superkingdom]|Firmicutes[phylum]|Clostridia[class]|Clostridiales[order]|xxxx[family]|Flavonifractor[genus]|Flavonifractor plautii[species]
OTU_21;size=25847	1.00E-113	89.46	292800	Bacteria[superkingdom]|Firmicutes[phylum]|Clostridia[class]|Clostridiales[order]|xxxx[family]|Flavonifractor[genus]|Flavonifractor plautii[species]
OTU_21;size=25847	4.00E-112	89.19	1297617	Bacteria[superkingdom]|Firmicutes[phylum]|Clostridia[class]|Clostridiales[order]|xxxx[family]|Intestinimonas[genus]|Intestinimonas butyriciproducens[species]
OTU_21;size=25847	2.00E-110	88.86	1121303	Bacteria[superkingdom]|Firmicutes[phylum]|Clostridia[class]|Clostridiales[order]|Ruminococcaceae[family]|Ruminiclostridium[genus]|[Clostridium] cellobioparum[species]
OTU_21;size=25847	2.00E-110	88.86	29371	Bacteria[superkingdom]|Firmicutes[phylum]|Clostridia[class]|Clostridiales[order]|Ruminococcaceae[family]|Ruminiclostridium[genus]|[Clostridium] termitidis[species]
OTU_21;size=25847	2.00E-110	88.86	1121303	Bacteria[superkingdom]|Firmicutes[phylum]|Clostridia[class]|Clostridiales[order]|Ruminococcaceae[family]|Ruminiclostridium[genus]|[Clostridium] cellobioparum[species]
OTU_21;size=25847	1.00E-108	88.62	398512	Bacteria[superkingdom]|Firmicutes[phylum]|Clostridia[class]|Clostridiales[order]|Ruminococcaceae[family]|Pseudobacteroides[genus]|Pseudobacteroides cellulosolvens[species]
OTU_21;size=25847	3.00E-108	88.52	717961	Bacteria[superkingdom]|Firmicutes[phylum]|Clostridia[class]|Clostridiales[order]|Ruminococcaceae[family]|Ruminiclostridium[genus]|[Eubacterium] siraeum[species]
OTU_21;size=25847	1.00E-107	89.03	2382	Bacteria[superkingdom]|Firmicutes[phylum]|Clostridia[class]|Clostridiales[order]|Lachnospiraceae[family]|Acetitomaculum[genus]|Acetitomaculum ruminis[species]
OTU_21;size=25847	5.00E-107	88.25	396504	Bacteria[superkingdom]|Firmicutes[phylum]|Clostridia[class]|Clostridiales[order]|Ruminococcaceae[family]|Ruminiclostridium[genus]|[Clostridium] sufflavum[species]
OTU_21;size=25847	6.00E-106	89.21	288966	Bacteria[superkingdom]|Firmicutes[phylum]|Clostridia[class]|Clostridiales[order]|Clostridiaceae[family]|Lutispora[genus]|Lutispora thermophila[species]
OTU_21;size=25847	6.00E-106	88.96	100176	Bacteria[superkingdom]|Firmicutes[phylum]|Clostridia[class]|Clostridiales[order]|Ruminococcaceae[family]|Papillibacter[genus]|Papillibacter cinnamivorans[species]
OTU_21;size=25847	2.00E-105	87.95	1521	Bacteria[superkingdom]|Firmicutes[phylum]|Clostridia[class]|Clostridiales[order]|Ruminococcaceae[family]|Ruminiclostridium[genus]|[Clostridium] cellulolyticum[species]
OTU_21;size=25847	2.00E-105	87.95	48256	Bacteria[superkingdom]|Firmicutes[phylum]|Clostridia[class]|Clostridiales[order]|Ruminococcaceae[family]|Ruminiclostridium[genus]|[Clostridium] hungatei[species]
OTU_21;size=25847	2.00E-105	87.95	48256	Bacteria[superkingdom]|Firmicutes[phylum]|Clostridia[class]|Clostridiales[order]|Ruminococcaceae[family]|Ruminiclostridium[genus]|[Clostridium] hungatei[species]
OTU_21;size=25847	2.00E-105	87.95	48256	Bacteria[superkingdom]|Firmicutes[phylum]|Clostridia[class]|Clostridiales[order]|Ruminococcaceae[family]|Ruminiclostridium[genus]|[Clostridium] hungatei[species]
OTU_21;size=25847	2.00E-105	87.95	48256	Bacteria[superkingdom]|Firmicutes[phylum]|Clostridia[class]|Clostridiales[order]|Ruminococcaceae[family]|Ruminiclostridium[genus]|[Clostridium] hungatei[species]
OTU_21;size=25847	2.00E-105	87.95	588581	Bacteria[superkingdom]|Firmicutes[phylum]|Clostridia[class]|Clostridiales[order]|Ruminococcaceae[family]|Ruminiclostridium[genus]|[Clostridium] papyrosolvens[species]
OTU_21;size=25847	2.00E-105	87.95	1499	Bacteria[superkingdom]|Firmicutes[phylum]|Clostridia[class]|Clostridiales[order]|Ruminococcaceae[family]|Ruminiclostridium[genus]|[Clostridium] josui[species]
OTU_21;size=25847	2.00E-105	87.65	48256	Bacteria[superkingdom]|Firmicutes[phylum]|Clostridia[class]|Clostridiales[order]|Ruminococcaceae[family]|Ruminiclostridium[genus]|[Clostridium] hungatei[species]
OTU_21;size=25847	8.00E-105	88.92	39492	Bacteria[superkingdom]|Firmicutes[phylum]|Clostridia[class]|Clostridiales[order]|Ruminococcaceae[family]|Ruminiclostridium[genus]|[Eubacterium] siraeum[species]
OTU_21;size=25847	3.00E-104	88.68	1732	Bacteria[superkingdom]|Firmicutes[phylum]|Clostridia[class]|Clostridiales[order]|Eubacteriaceae[family]|Eubacterium[genus]|Eubacterium oxidoreducens[species]
OTU_21;size=25847	3.00E-104	87.8	1265	Bacteria[superkingdom]|Firmicutes[phylum]|Clostridia[class]|Clostridiales[order]|Ruminococcaceae[family]|Ruminococcus[genus]|Ruminococcus flavefaciens[species]
OTU_21;size=25847	1.00E-103	87.65	1297424	Bacteria[superkingdom]|Firmicutes[phylum]|Clostridia[class]|Clostridiales[order]|Ruminococcaceae[family]|Anaerobacterium[genus]|Anaerobacterium chartisolvens[species]
OTU_22;size=24529	7.00E-120	90.66	663278	Bacteria[superkingdom]|Firmicutes[phylum]|Clostridia[class]|Clostridiales[order]|Ruminococcaceae[family]|Ethanoligenens[genus]|Ethanoligenens harbinense[species]
OTU_22;size=24529	7.00E-120	90.66	663278	Bacteria[superkingdom]|Firmicutes[phylum]|Clostridia[class]|Clostridiales[order]|Ruminococcaceae[family]|Ethanoligenens[genus]|Ethanoligenens harbinense[species]
OTU_22;size=24529	1.00E-118	90.39	213810	Bacteria[superkingdom]|Firmicutes[phylum]|Clostridia[class]|Clostridiales[order]|Ruminococcaceae[family]|Ruminococcus[genus]|Ruminococcus champanellensis[species]
OTU_22;size=24529	1.00E-118	90.33	697329	Bacteria[superkingdom]|Firmicutes[phylum]|Clostridia[class]|Clostridiales[order]|Ruminococcaceae[family]|Ruminococcus[genus]|Ruminococcus albus[species]
OTU_22;size=24529	1.00E-118	90.33	1264	Bacteria[superkingdom]|Firmicutes[phylum]|Clostridia[class]|Clostridiales[order]|Ruminococcaceae[family]|Ruminococcus[genus]|Ruminococcus albus[species]
OTU_22;size=24529	1.00E-118	90.33	697329	Bacteria[superkingdom]|Firmicutes[phylum]|Clostridia[class]|Clostridiales[order]|Ruminococcaceae[family]|Ruminococcus[genus]|Ruminococcus albus[species]
OTU_22;size=24529	1.00E-118	90.39	213810	Bacteria[superkingdom]|Firmicutes[phylum]|Clostridia[class]|Clostridiales[order]|Ruminococcaceae[family]|Ruminococcus[genus]|Ruminococcus champanellensis[species]
OTU_22;size=24529	1.00E-118	90.33	697329	Bacteria[superkingdom]|Firmicutes[phylum]|Clostridia[class]|Clostridiales[order]|Ruminococcaceae[family]|Ruminococcus[genus]|Ruminococcus albus[species]
OTU_22;size=24529	3.00E-118	90.55	47246	Bacteria[superkingdom]|Firmicutes[phylum]|Clostridia[class]|Clostridiales[order]|Ruminococcaceae[family]|Ruminiclostridium[genus]|[Clostridium] viride[species]
OTU_22;size=24529	4.00E-117	90.06	100176	Bacteria[superkingdom]|Firmicutes[phylum]|Clostridia[class]|Clostridiales[order]|Ruminococcaceae[family]|Papillibacter[genus]|Papillibacter cinnamivorans[species]
OTU_22;size=24529	2.00E-116	90.09	663278	Bacteria[superkingdom]|Firmicutes[phylum]|Clostridia[class]|Clostridiales[order]|Ruminococcaceae[family]|Ethanoligenens[genus]|Ethanoligenens harbinense[species]
OTU_22;size=24529	2.00E-116	90.09	84026	Bacteria[superkingdom]|Firmicutes[phylum]|Clostridia[class]|Clostridiales[order]|Ruminococcaceae[family]|Ruminiclostridium[genus]|[Clostridium] methylpentosum[species]
OTU_22;size=24529	2.00E-115	89.76	290054	Bacteria[superkingdom]|Firmicutes[phylum]|Clostridia[class]|Clostridiales[order]|Eubacteriaceae[family]|Eubacterium[genus]|Eubacterium coprostanoligenes[species]
OTU_22;size=24529	3.00E-113	89.49	169435	Bacteria[superkingdom]|Firmicutes[phylum]|Clostridia[class]|Clostridiales[order]|Ruminococcaceae[family]|Anaerotruncus[genus]|Anaerotruncus colihominis[species]
OTU_22;size=24529	6.00E-111	89.36	717961	Bacteria[superkingdom]|Firmicutes[phylum]|Clostridia[class]|Clostridiales[order]|Ruminococcaceae[family]|Ruminiclostridium[genus]|[Eubacterium] siraeum[species]
OTU_22;size=24529	6.00E-111	89.39	501571	Bacteria[superkingdom]|Firmicutes[phylum]|Clostridia[class]|Clostridiales[order]|Clostridiaceae[family]|Butyricicoccus[genus]|Butyricicoccus pullicaecorum[species]
OTU_22;size=24529	6.00E-111	88.86	1265	Bacteria[superkingdom]|Firmicutes[phylum]|Clostridia[class]|Clostridiales[order]|Ruminococcaceae[family]|Ruminococcus[genus]|Ruminococcus flavefaciens[species]
OTU_22;size=24529	7.00E-110	88.59	39484	Bacteria[superkingdom]|Firmicutes[phylum]|Clostridia[class]|Clostridiales[order]|Eubacteriaceae[family]|Eubacterium[genus]|Eubacterium desmolans[species]
OTU_22;size=24529	2.00E-106	88.29	1515	Bacteria[superkingdom]|Firmicutes[phylum]|Clostridia[class]|Clostridiales[order]|Ruminococcaceae[family]|Ruminiclostridium[genus]|Ruminiclostridium thermocellum[species]
OTU_22;size=24529	2.00E-106	88.29	637887	Bacteria[superkingdom]|Firmicutes[phylum]|Clostridia[class]|Clostridiales[order]|Ruminococcaceae[family]|Ruminiclostridium[genus]|Ruminiclostridium thermocellum[species]
OTU_22;size=24529	2.00E-106	88.29	1515	Bacteria[superkingdom]|Firmicutes[phylum]|Clostridia[class]|Clostridiales[order]|Ruminococcaceae[family]|Ruminiclostridium[genus]|Ruminiclostridium thermocellum[species]
OTU_22;size=24529	2.00E-106	88.39	258515	Bacteria[superkingdom]|Firmicutes[phylum]|Clostridia[class]|Clostridiales[order]|Ruminococcaceae[family]|Acetanaerobacterium[genus]|Acetanaerobacterium elongatum[species]
OTU_22;size=24529	2.00E-106	88.29	29343	Bacteria[superkingdom]|Firmicutes[phylum]|Clostridia[class]|Clostridiales[order]|Ruminococcaceae[family]|Ruminiclostridium[genus]|[Clostridium] cellulosi[species]
OTU_22;size=24529	6.00E-106	93.85	39492	Bacteria[superkingdom]|Firmicutes[phylum]|Clostridia[class]|Clostridiales[order]|Ruminococcaceae[family]|Ruminiclostridium[genus]|[Eubacterium] siraeum[species]
OTU_22;size=24529	6.00E-106	88.45	292800	Bacteria[superkingdom]|Firmicutes[phylum]|Clostridia[class]|Clostridiales[order]|xxxx[family]|Flavonifractor[genus]|Flavonifractor plautii[species]
OTU_22;size=24529	6.00E-106	88.45	253314	Bacteria[superkingdom]|Firmicutes[phylum]|Clostridia[class]|Clostridiales[order]|Ruminococcaceae[family]|Ruminiclostridium[genus]|[Clostridium] straminisolvens[species]
OTU_22;size=24529	6.00E-106	88.45	292800	Bacteria[superkingdom]|Firmicutes[phylum]|Clostridia[class]|Clostridiales[order]|xxxx[family]|Flavonifractor[genus]|Flavonifractor plautii[species]
OTU_22;size=24529	8.00E-105	87.99	720554	Bacteria[superkingdom]|Firmicutes[phylum]|Clostridia[class]|Clostridiales[order]|Ruminococcaceae[family]|Ruminiclostridium[genus]|[Clostridium] clariflavum[species]
OTU_22;size=24529	8.00E-105	87.99	720554	Bacteria[superkingdom]|Firmicutes[phylum]|Clostridia[class]|Clostridiales[order]|Ruminococcaceae[family]|Ruminiclostridium[genus]|[Clostridium] clariflavum[species]
OTU_22;size=24529	8.00E-105	88.15	398512	Bacteria[superkingdom]|Firmicutes[phylum]|Clostridia[class]|Clostridiales[order]|Ruminococcaceae[family]|Pseudobacteroides[genus]|Pseudobacteroides cellulosolvens[species]
OTU_23;size=23342	5.00E-171	99.7	649762	Bacteria[superkingdom]|Firmicutes[phylum]|Clostridia[class]|Clostridiales[order]|Lachnospiraceae[family]|Blautia[genus]|Blautia luti[species]
OTU_23;size=23342	2.00E-160	97.89	1121115	Bacteria[superkingdom]|Firmicutes[phylum]|Clostridia[class]|Clostridiales[order]|Lachnospiraceae[family]|Blautia[genus]|Blautia wexlerae[species]
OTU_23;size=23342	2.00E-145	95.17	411459	Bacteria[superkingdom]|Firmicutes[phylum]|Clostridia[class]|Clostridiales[order]|Lachnospiraceae[family]|Blautia[genus]|Blautia obeum[species]
OTU_23;size=23342	2.00E-145	95.17	40520	Bacteria[superkingdom]|Firmicutes[phylum]|Clostridia[class]|Clostridiales[order]|Lachnospiraceae[family]|Blautia[genus]|Blautia obeum[species]
OTU_23;size=23342	9.00E-144	94.86	1337051	Bacteria[superkingdom]|Firmicutes[phylum]|Clostridia[class]|Clostridiales[order]|Lachnospiraceae[family]|Murimonas[genus]|Murimonas intestini[species]
OTU_23;size=23342	9.00E-144	94.86	871665	Bacteria[superkingdom]|Firmicutes[phylum]|Clostridia[class]|Clostridiales[order]|Lachnospiraceae[family]|Blautia[genus]|Blautia faecis[species]
OTU_23;size=23342	9.00E-144	94.86	180164	Bacteria[superkingdom]|Firmicutes[phylum]|Clostridia[class]|Clostridiales[order]|Lachnospiraceae[family]|Blautia[genus]|Blautia schinkii[species]
OTU_23;size=23342	9.00E-144	94.88	53443	Bacteria[superkingdom]|Firmicutes[phylum]|Clostridia[class]|Clostridiales[order]|Lachnospiraceae[family]|Blautia[genus]|Blautia hydrogenotrophica[species]
OTU_23;size=23342	4.00E-142	94.58	536633	Bacteria[superkingdom]|Firmicutes[phylum]|Clostridia[class]|Clostridiales[order]|Lachnospiraceae[family]|Blautia[genus]|Blautia glucerasea[species]
OTU_23;size=23342	4.00E-142	94.58	536633	Bacteria[superkingdom]|Firmicutes[phylum]|Clostridia[class]|Clostridiales[order]|Lachnospiraceae[family]|Blautia[genus]|Blautia glucerasea[species]
OTU_23;size=23342	9.00E-139	93.96	515619	Bacteria[superkingdom]|Firmicutes[phylum]|Clostridia[class]|Clostridiales[order]|Lachnospiraceae[family]|xxxx[genus]|[Eubacterium] rectale[species]
OTU_23;size=23342	9.00E-139	93.96	871664	Bacteria[superkingdom]|Firmicutes[phylum]|Clostridia[class]|Clostridiales[order]|Lachnospiraceae[family]|Blautia[genus]|Blautia stercoris[species]
OTU_23;size=23342	9.00E-139	93.96	301302	Bacteria[superkingdom]|Firmicutes[phylum]|Clostridia[class]|Clostridiales[order]|Lachnospiraceae[family]|Roseburia[genus]|Roseburia faecis[species]
OTU_23;size=23342	2.00E-135	93.35	1298596	Bacteria[superkingdom]|Firmicutes[phylum]|Clostridia[class]|Clostridiales[order]|Ruminococcaceae[family]|Ruminococcus[genus]|Ruminococcus faecis[species]
OTU_23;size=23342	2.00E-135	93.37	180286	Bacteria[superkingdom]|Firmicutes[phylum]|Clostridia[class]|Clostridiales[order]|Lachnospiraceae[family]|Hespellia[genus]|Hespellia porcina[species]
OTU_23;size=23342	3.00E-134	92.77	89014	Bacteria[superkingdom]|Firmicutes[phylum]|Clostridia[class]|Clostridiales[order]|Lachnospiraceae[family]|Blautia[genus]|Blautia luti[species]
OTU_23;size=23342	9.00E-134	93.07	1150298	Bacteria[superkingdom]|Firmicutes[phylum]|Clostridia[class]|Clostridiales[order]|Lachnospiraceae[family]|Fusicatenibacter[genus]|Fusicatenibacter saccharivorans[species]
OTU_23;size=23342	9.00E-134	93.05	154046	Bacteria[superkingdom]|Firmicutes[phylum]|Clostridia[class]|Clostridiales[order]|Clostridiaceae[family]|Hungatella[genus]|Hungatella hathewayi[species]
OTU_23;size=23342	9.00E-134	93.05	166486	Bacteria[superkingdom]|Firmicutes[phylum]|Clostridia[class]|Clostridiales[order]|Lachnospiraceae[family]|Roseburia[genus]|Roseburia intestinalis[species]
OTU_23;size=23342	9.00E-134	93.05	537007	Bacteria[superkingdom]|Firmicutes[phylum]|Clostridia[class]|Clostridiales[order]|Lachnospiraceae[family]|Blautia[genus]|Blautia hansenii[species]
OTU_23;size=23342	9.00E-134	93.05	180332	Bacteria[superkingdom]|Firmicutes[phylum]|Clostridia[class]|Clostridiales[order]|Lachnospiraceae[family]|Robinsoniella[genus]|Robinsoniella peoriensis[species]
OTU_23;size=23342	9.00E-134	93.05	536231	Bacteria[superkingdom]|Firmicutes[phylum]|Clostridia[class]|Clostridiales[order]|Lachnospiraceae[family]|Roseburia[genus]|Roseburia intestinalis[species]
OTU_23;size=23342	4.00E-132	92.75	585394	Bacteria[superkingdom]|Firmicutes[phylum]|Clostridia[class]|Clostridiales[order]|Lachnospiraceae[family]|Roseburia[genus]|Roseburia hominis[species]
OTU_23;size=23342	4.00E-132	92.75	1121114	Bacteria[superkingdom]|Firmicutes[phylum]|Clostridia[class]|Clostridiales[order]|Lachnospiraceae[family]|Blautia[genus]|Blautia producta[species]
OTU_23;size=23342	4.00E-132	92.75	1532	Bacteria[superkingdom]|Firmicutes[phylum]|Clostridia[class]|Clostridiales[order]|Lachnospiraceae[family]|Blautia[genus]|Blautia coccoides[species]
OTU_23;size=23342	4.00E-132	92.75	585394	Bacteria[superkingdom]|Firmicutes[phylum]|Clostridia[class]|Clostridiales[order]|Lachnospiraceae[family]|Roseburia[genus]|Roseburia hominis[species]
OTU_23;size=23342	4.00E-132	92.75	1121114	Bacteria[superkingdom]|Firmicutes[phylum]|Clostridia[class]|Clostridiales[order]|Lachnospiraceae[family]|Blautia[genus]|Blautia producta[species]
OTU_23;size=23342	2.00E-130	92.49	259063	Bacteria[superkingdom]|Firmicutes[phylum]|Clostridia[class]|Clostridiales[order]|Lachnospiraceae[family]|Anaerocolumna[genus]|Anaerocolumna jejuensis[species]
OTU_23;size=23342	2.00E-130	92.47	168384	Bacteria[superkingdom]|Firmicutes[phylum]|Clostridia[class]|Clostridiales[order]|Lachnospiraceae[family]|Marvinbryantia[genus]|Marvinbryantia formatexigens[species]
OTU_23;size=23342	2.00E-130	92.47	94868	Bacteria[superkingdom]|Firmicutes[phylum]|Clostridia[class]|Clostridiales[order]|Lachnospiraceae[family]|Lachnoclostridium[genus]|[Clostridium] algidixylanolyticum[species]
OTU_24;size=21414	1.00E-142	95.91	40518	Bacteria[superkingdom]|Firmicutes[phylum]|Clostridia[class]|Clostridiales[order]|Ruminococcaceae[family]|Ruminococcus[genus]|Ruminococcus bromii[species]
OTU_24;size=21414	4.00E-132	92.75	1535	Bacteria[superkingdom]|Firmicutes[phylum]|Clostridia[class]|Clostridiales[order]|Ruminococcaceae[family]|Ruminiclostridium[genus]|[Clostridium] leptum[species]
OTU_24;size=21414	9.00E-129	92.15	1549	Bacteria[superkingdom]|Firmicutes[phylum]|Clostridia[class]|Clostridiales[order]|Ruminococcaceae[family]|Ruminiclostridium[genus]|[Clostridium] sporosphaeroides[species]
OTU_24;size=21414	2.00E-126	91.82	40519	Bacteria[superkingdom]|Firmicutes[phylum]|Clostridia[class]|Clostridiales[order]|Ruminococcaceae[family]|Ruminococcus[genus]|Ruminococcus callidus[species]
OTU_24;size=21414	7.00E-125	91.52	213810	Bacteria[superkingdom]|Firmicutes[phylum]|Clostridia[class]|Clostridiales[order]|Ruminococcaceae[family]|Ruminococcus[genus]|Ruminococcus champanellensis[species]
OTU_24;size=21414	7.00E-125	91.52	213810	Bacteria[superkingdom]|Firmicutes[phylum]|Clostridia[class]|Clostridiales[order]|Ruminococcaceae[family]|Ruminococcus[genus]|Ruminococcus champanellensis[species]
OTU_24;size=21414	9.00E-124	91.21	1265	Bacteria[superkingdom]|Firmicutes[phylum]|Clostridia[class]|Clostridiales[order]|Ruminococcaceae[family]|Ruminococcus[genus]|Ruminococcus flavefaciens[species]
OTU_24;size=21414	2.00E-121	90.91	697329	Bacteria[superkingdom]|Firmicutes[phylum]|Clostridia[class]|Clostridiales[order]|Ruminococcaceae[family]|Ruminococcus[genus]|Ruminococcus albus[species]
OTU_24;size=21414	2.00E-121	90.91	1264	Bacteria[superkingdom]|Firmicutes[phylum]|Clostridia[class]|Clostridiales[order]|Ruminococcaceae[family]|Ruminococcus[genus]|Ruminococcus albus[species]
OTU_24;size=21414	2.00E-121	90.91	697329	Bacteria[superkingdom]|Firmicutes[phylum]|Clostridia[class]|Clostridiales[order]|Ruminococcaceae[family]|Ruminococcus[genus]|Ruminococcus albus[species]
OTU_24;size=21414	2.00E-121	90.91	697329	Bacteria[superkingdom]|Firmicutes[phylum]|Clostridia[class]|Clostridiales[order]|Ruminococcaceae[family]|Ruminococcus[genus]|Ruminococcus albus[species]
OTU_24;size=21414	1.00E-117	91.46	1297617	Bacteria[superkingdom]|Firmicutes[phylum]|Clostridia[class]|Clostridiales[order]|xxxx[family]|Intestinimonas[genus]|Intestinimonas butyriciproducens[species]
OTU_24;size=21414	4.00E-117	90.06	663278	Bacteria[superkingdom]|Firmicutes[phylum]|Clostridia[class]|Clostridiales[order]|Ruminococcaceae[family]|Ethanoligenens[genus]|Ethanoligenens harbinense[species]
OTU_24;size=21414	4.00E-117	90	100176	Bacteria[superkingdom]|Firmicutes[phylum]|Clostridia[class]|Clostridiales[order]|Ruminococcaceae[family]|Papillibacter[genus]|Papillibacter cinnamivorans[species]
OTU_24;size=21414	4.00E-117	90.06	663278	Bacteria[superkingdom]|Firmicutes[phylum]|Clostridia[class]|Clostridiales[order]|Ruminococcaceae[family]|Ethanoligenens[genus]|Ethanoligenens harbinense[species]
OTU_24;size=21414	3.00E-114	89.73	169435	Bacteria[superkingdom]|Firmicutes[phylum]|Clostridia[class]|Clostridiales[order]|Ruminococcaceae[family]|Anaerotruncus[genus]|Anaerotruncus colihominis[species]
OTU_24;size=21414	3.00E-114	89.73	84026	Bacteria[superkingdom]|Firmicutes[phylum]|Clostridia[class]|Clostridiales[order]|Ruminococcaceae[family]|Ruminiclostridium[genus]|[Clostridium] methylpentosum[species]
OTU_24;size=21414	1.00E-113	89.49	663278	Bacteria[superkingdom]|Firmicutes[phylum]|Clostridia[class]|Clostridiales[order]|Ruminococcaceae[family]|Ethanoligenens[genus]|Ethanoligenens harbinense[species]
OTU_24;size=21414	1.00E-112	90.45	290054	Bacteria[superkingdom]|Firmicutes[phylum]|Clostridia[class]|Clostridiales[order]|Eubacteriaceae[family]|Eubacterium[genus]|Eubacterium coprostanoligenes[species]
OTU_24;size=21414	2.00E-110	89.02	717961	Bacteria[superkingdom]|Firmicutes[phylum]|Clostridia[class]|Clostridiales[order]|Ruminococcaceae[family]|Ruminiclostridium[genus]|[Eubacterium] siraeum[species]
OTU_24;size=21414	3.00E-108	89.52	47246	Bacteria[superkingdom]|Firmicutes[phylum]|Clostridia[class]|Clostridiales[order]|Ruminococcaceae[family]|Ruminiclostridium[genus]|[Clostridium] viride[species]
OTU_24;size=21414	5.00E-107	88.25	29343	Bacteria[superkingdom]|Firmicutes[phylum]|Clostridia[class]|Clostridiales[order]|Ruminococcaceae[family]|Ruminiclostridium[genus]|[Clostridium] cellulosi[species]
OTU_24;size=21414	6.00E-106	89.17	39492	Bacteria[superkingdom]|Firmicutes[phylum]|Clostridia[class]|Clostridiales[order]|Ruminococcaceae[family]|Ruminiclostridium[genus]|[Eubacterium] siraeum[species]
OTU_24;size=21414	1.00E-103	87.92	501571	Bacteria[superkingdom]|Firmicutes[phylum]|Clostridia[class]|Clostridiales[order]|Clostridiaceae[family]|Butyricicoccus[genus]|Butyricicoccus pullicaecorum[species]
OTU_24;size=21414	4.00E-103	89.74	52787	Bacteria[superkingdom]|Firmicutes[phylum]|Clostridia[class]|Clostridiales[order]|Ruminococcaceae[family]|Anaerofilum[genus]|Anaerofilum pentosovorans[species]
OTU_24;size=21414	4.00E-103	89.74	52786	Bacteria[superkingdom]|Firmicutes[phylum]|Clostridia[class]|Clostridiales[order]|Ruminococcaceae[family]|Anaerofilum[genus]|Anaerofilum agile[species]
OTU_24;size=21414	1.00E-102	87.61	258515	Bacteria[superkingdom]|Firmicutes[phylum]|Clostridia[class]|Clostridiales[order]|Ruminococcaceae[family]|Acetanaerobacterium[genus]|Acetanaerobacterium elongatum[species]
OTU_24;size=21414	5.00E-102	87.58	292800	Bacteria[superkingdom]|Firmicutes[phylum]|Clostridia[class]|Clostridiales[order]|xxxx[family]|Flavonifractor[genus]|Flavonifractor plautii[species]
OTU_24;size=21414	5.00E-102	87.58	292800	Bacteria[superkingdom]|Firmicutes[phylum]|Clostridia[class]|Clostridiales[order]|xxxx[family]|Flavonifractor[genus]|Flavonifractor plautii[species]
OTU_24;size=21414	2.00E-101	88.25	44749	Bacteria[superkingdom]|Firmicutes[phylum]|Clostridia[class]|Clostridiales[order]|Ruminococcaceae[family]|Sporobacter[genus]|Sporobacter termitidis[species]
OTU_25;size=20964	2.00E-170	99.7	88431	Bacteria[superkingdom]|Firmicutes[phylum]|Clostridia[class]|Clostridiales[order]|Lachnospiraceae[family]|Dorea[genus]|Dorea longicatena[species]
OTU_25;size=20964	4.00E-152	96.39	411470	Bacteria[superkingdom]|Firmicutes[phylum]|Clostridia[class]|Clostridiales[order]|Lachnospiraceae[family]|Blautia[genus]|[Ruminococcus] gnavus[species]
OTU_25;size=20964	2.00E-150	96.08	29347	Bacteria[superkingdom]|Firmicutes[phylum]|Clostridia[class]|Clostridiales[order]|Lachnospiraceae[family]|Lachnoclostridium[genus]|[Clostridium] scindens[species]
OTU_25;size=20964	2.00E-150	96.08	411470	Bacteria[superkingdom]|Firmicutes[phylum]|Clostridia[class]|Clostridiales[order]|Lachnospiraceae[family]|Blautia[genus]|[Ruminococcus] gnavus[species]
OTU_25;size=20964	9.00E-149	95.78	29347	Bacteria[superkingdom]|Firmicutes[phylum]|Clostridia[class]|Clostridiales[order]|Lachnospiraceae[family]|Lachnoclostridium[genus]|[Clostridium] scindens[species]
OTU_25;size=20964	4.00E-147	95.48	29347	Bacteria[superkingdom]|Firmicutes[phylum]|Clostridia[class]|Clostridiales[order]|Lachnospiraceae[family]|Lachnoclostridium[genus]|[Clostridium] scindens[species]
OTU_25;size=20964	9.00E-144	94.86	342942	Bacteria[superkingdom]|Firmicutes[phylum]|Clostridia[class]|Clostridiales[order]|Lachnospiraceae[family]|Lachnoclostridium[genus]|[Clostridium] glycyrrhizinilyticum[species]
OTU_25;size=20964	2.00E-140	94.28	1544	Bacteria[superkingdom]|Firmicutes[phylum]|Clostridia[class]|Clostridiales[order]|Lachnospiraceae[family]|Lachnoclostridium[genus]|[Clostridium] oroticum[species]
OTU_25;size=20964	2.00E-140	94.28	1544	Bacteria[superkingdom]|Firmicutes[phylum]|Clostridia[class]|Clostridiales[order]|Lachnospiraceae[family]|Lachnoclostridium[genus]|[Clostridium] oroticum[species]
OTU_25;size=20964	2.00E-140	94.29	553973	Bacteria[superkingdom]|Firmicutes[phylum]|Clostridia[class]|Clostridiales[order]|Lachnospiraceae[family]|Lachnoclostridium[genus]|[Clostridium] hylemonae[species]
OTU_25;size=20964	7.00E-140	94.29	89153	Bacteria[superkingdom]|Firmicutes[phylum]|Clostridia[class]|Clostridiales[order]|Lachnospiraceae[family]|Lachnoclostridium[genus]|[Clostridium] hylemonae[species]
OTU_25;size=20964	9.00E-139	93.98	1544	Bacteria[superkingdom]|Firmicutes[phylum]|Clostridia[class]|Clostridiales[order]|Lachnospiraceae[family]|Lachnoclostridium[genus]|[Clostridium] oroticum[species]
OTU_25;size=20964	9.00E-139	93.98	1544	Bacteria[superkingdom]|Firmicutes[phylum]|Clostridia[class]|Clostridiales[order]|Lachnospiraceae[family]|Lachnoclostridium[genus]|[Clostridium] oroticum[species]
OTU_25;size=20964	9.00E-139	93.98	1544	Bacteria[superkingdom]|Firmicutes[phylum]|Clostridia[class]|Clostridiales[order]|Lachnospiraceae[family]|Lachnoclostridium[genus]|[Clostridium] oroticum[species]
OTU_25;size=20964	9.00E-139	93.98	1544	Bacteria[superkingdom]|Firmicutes[phylum]|Clostridia[class]|Clostridiales[order]|Lachnospiraceae[family]|Lachnoclostridium[genus]|[Clostridium] oroticum[species]
OTU_25;size=20964	9.00E-139	93.98	1544	Bacteria[superkingdom]|Firmicutes[phylum]|Clostridia[class]|Clostridiales[order]|Lachnospiraceae[family]|Lachnoclostridium[genus]|[Clostridium] oroticum[species]
OTU_25;size=20964	9.00E-139	93.98	341220	Bacteria[superkingdom]|Firmicutes[phylum]|Clostridia[class]|Clostridiales[order]|Clostridiaceae[family]|Lactonifactor[genus]|Lactonifactor longoviformis[species]
OTU_25;size=20964	1.00E-137	93.69	39486	Bacteria[superkingdom]|Firmicutes[phylum]|Clostridia[class]|Clostridiales[order]|Lachnospiraceae[family]|Dorea[genus]|Dorea formicigenerans[species]
OTU_25;size=20964	4.00E-137	93.67	39482	Bacteria[superkingdom]|Firmicutes[phylum]|Clostridia[class]|Clostridiales[order]|Lachnospiraceae[family]|Lachnoclostridium[genus]|[Eubacterium] contortum[species]
OTU_25;size=20964	4.00E-137	93.67	39482	Bacteria[superkingdom]|Firmicutes[phylum]|Clostridia[class]|Clostridiales[order]|Lachnospiraceae[family]|Lachnoclostridium[genus]|[Eubacterium] contortum[species]
OTU_25;size=20964	4.00E-137	93.66	471875	Bacteria[superkingdom]|Firmicutes[phylum]|Clostridia[class]|Clostridiales[order]|Ruminococcaceae[family]|Ruminococcus[genus]|Ruminococcus lactaris[species]
OTU_25;size=20964	2.00E-135	93.37	290055	Bacteria[superkingdom]|Firmicutes[phylum]|Clostridia[class]|Clostridiales[order]|Lachnospiraceae[family]|Lachnoclostridium[genus]|[Eubacterium] fissicatena[species]
OTU_25;size=20964	2.00E-135	93.37	290055	Bacteria[superkingdom]|Firmicutes[phylum]|Clostridia[class]|Clostridiales[order]|Lachnospiraceae[family]|Lachnoclostridium[genus]|[Eubacterium] fissicatena[species]
OTU_25;size=20964	2.00E-135	93.37	290055	Bacteria[superkingdom]|Firmicutes[phylum]|Clostridia[class]|Clostridiales[order]|Lachnospiraceae[family]|Lachnoclostridium[genus]|[Eubacterium] fissicatena[species]
OTU_25;size=20964	2.00E-135	93.37	290055	Bacteria[superkingdom]|Firmicutes[phylum]|Clostridia[class]|Clostridiales[order]|Lachnospiraceae[family]|Lachnoclostridium[genus]|[Eubacterium] fissicatena[species]
OTU_25;size=20964	2.00E-135	93.37	290055	Bacteria[superkingdom]|Firmicutes[phylum]|Clostridia[class]|Clostridiales[order]|Lachnospiraceae[family]|Lachnoclostridium[genus]|[Eubacterium] fissicatena[species]
OTU_25;size=20964	9.00E-134	93.09	470146	Bacteria[superkingdom]|Firmicutes[phylum]|Clostridia[class]|Clostridiales[order]|Lachnospiraceae[family]|Coprococcus[genus]|Coprococcus comes[species]
OTU_25;size=20964	4.00E-132	92.77	180286	Bacteria[superkingdom]|Firmicutes[phylum]|Clostridia[class]|Clostridiales[order]|Lachnospiraceae[family]|Hespellia[genus]|Hespellia porcina[species]
OTU_25;size=20964	6.00E-131	92.15	33039	Bacteria[superkingdom]|Firmicutes[phylum]|Clostridia[class]|Clostridiales[order]|Lachnospiraceae[family]|Blautia[genus]|[Ruminococcus] torques[species]
OTU_25;size=20964	2.00E-130	92.47	1531	Bacteria[superkingdom]|Firmicutes[phylum]|Clostridia[class]|Clostridiales[order]|Lachnospiraceae[family]|Lachnoclostridium[genus]|[Clostridium] clostridioforme[species]
OTU_26;size=19874	9.00E-124	91.32	1007096	Bacteria[superkingdom]|Firmicutes[phylum]|Clostridia[class]|Clostridiales[order]|Oscillospiraceae[family]|Oscillibacter[genus]|Oscillibacter ruminantium[species]
OTU_26;size=19874	4.00E-122	90.99	351091	Bacteria[superkingdom]|Firmicutes[phylum]|Clostridia[class]|Clostridiales[order]|Oscillospiraceae[family]|Oscillibacter[genus]|Oscillibacter valericigenes[species]
OTU_26;size=19874	4.00E-122	90.99	351091	Bacteria[superkingdom]|Firmicutes[phylum]|Clostridia[class]|Clostridiales[order]|Oscillospiraceae[family]|Oscillibacter[genus]|Oscillibacter valericigenes[species]
OTU_26;size=19874	4.00E-122	90.96	411467	Bacteria[superkingdom]|Firmicutes[phylum]|Clostridia[class]|Clostridiales[order]|xxxx[family]|Pseudoflavonifractor[genus]|Pseudoflavonifractor capillosus[species]
OTU_26;size=19874	6.00E-121	90.66	47246	Bacteria[superkingdom]|Firmicutes[phylum]|Clostridia[class]|Clostridiales[order]|Ruminococcaceae[family]|Ruminiclostridium[genus]|[Clostridium] viride[species]
OTU_26;size=19874	1.00E-118	91.43	44749	Bacteria[superkingdom]|Firmicutes[phylum]|Clostridia[class]|Clostridiales[order]|Ruminococcaceae[family]|Sporobacter[genus]|Sporobacter termitidis[species]
OTU_26;size=19874	4.00E-117	90.09	292800	Bacteria[superkingdom]|Firmicutes[phylum]|Clostridia[class]|Clostridiales[order]|xxxx[family]|Flavonifractor[genus]|Flavonifractor plautii[species]
OTU_26;size=19874	4.00E-117	90.09	292800	Bacteria[superkingdom]|Firmicutes[phylum]|Clostridia[class]|Clostridiales[order]|xxxx[family]|Flavonifractor[genus]|Flavonifractor plautii[species]
OTU_26;size=19874	7.00E-115	90.54	100176	Bacteria[superkingdom]|Firmicutes[phylum]|Clostridia[class]|Clostridiales[order]|Ruminococcaceae[family]|Papillibacter[genus]|Papillibacter cinnamivorans[species]
OTU_26;size=19874	1.00E-113	89.46	1297617	Bacteria[superkingdom]|Firmicutes[phylum]|Clostridia[class]|Clostridiales[order]|xxxx[family]|Intestinimonas[genus]|Intestinimonas butyriciproducens[species]
OTU_26;size=19874	6.00E-111	89.91	213810	Bacteria[superkingdom]|Firmicutes[phylum]|Clostridia[class]|Clostridiales[order]|Ruminococcaceae[family]|Ruminococcus[genus]|Ruminococcus champanellensis[species]
OTU_26;size=19874	6.00E-111	89.91	213810	Bacteria[superkingdom]|Firmicutes[phylum]|Clostridia[class]|Clostridiales[order]|Ruminococcaceae[family]|Ruminococcus[genus]|Ruminococcus champanellensis[species]
OTU_26;size=19874	2.00E-110	88.86	1121303	Bacteria[superkingdom]|Firmicutes[phylum]|Clostridia[class]|Clostridiales[order]|Ruminococcaceae[family]|Ruminiclostridium[genus]|[Clostridium] cellobioparum[species]
OTU_26;size=19874	1.00E-108	88.55	1121303	Bacteria[superkingdom]|Firmicutes[phylum]|Clostridia[class]|Clostridiales[order]|Ruminococcaceae[family]|Ruminiclostridium[genus]|[Clostridium] cellobioparum[species]
OTU_26;size=19874	1.00E-108	88.55	29371	Bacteria[superkingdom]|Firmicutes[phylum]|Clostridia[class]|Clostridiales[order]|Ruminococcaceae[family]|Ruminiclostridium[genus]|[Clostridium] termitidis[species]
OTU_26;size=19874	1.00E-107	89.27	697329	Bacteria[superkingdom]|Firmicutes[phylum]|Clostridia[class]|Clostridiales[order]|Ruminococcaceae[family]|Ruminococcus[genus]|Ruminococcus albus[species]
OTU_26;size=19874	1.00E-107	89.27	1264	Bacteria[superkingdom]|Firmicutes[phylum]|Clostridia[class]|Clostridiales[order]|Ruminococcaceae[family]|Ruminococcus[genus]|Ruminococcus albus[species]
OTU_26;size=19874	1.00E-107	89.27	697329	Bacteria[superkingdom]|Firmicutes[phylum]|Clostridia[class]|Clostridiales[order]|Ruminococcaceae[family]|Ruminococcus[genus]|Ruminococcus albus[species]
OTU_26;size=19874	1.00E-107	89.24	1265	Bacteria[superkingdom]|Firmicutes[phylum]|Clostridia[class]|Clostridiales[order]|Ruminococcaceae[family]|Ruminococcus[genus]|Ruminococcus flavefaciens[species]
OTU_26;size=19874	1.00E-107	89.27	697329	Bacteria[superkingdom]|Firmicutes[phylum]|Clostridia[class]|Clostridiales[order]|Ruminococcaceae[family]|Ruminococcus[genus]|Ruminococcus albus[species]
OTU_26;size=19874	6.00E-106	89.21	288966	Bacteria[superkingdom]|Firmicutes[phylum]|Clostridia[class]|Clostridiales[order]|Clostridiaceae[family]|Lutispora[genus]|Lutispora thermophila[species]
OTU_26;size=19874	2.00E-105	89.39	536633	Bacteria[superkingdom]|Firmicutes[phylum]|Clostridia[class]|Clostridiales[order]|Lachnospiraceae[family]|Blautia[genus]|Blautia glucerasea[species]
OTU_26;size=19874	2.00E-105	89.39	536633	Bacteria[superkingdom]|Firmicutes[phylum]|Clostridia[class]|Clostridiales[order]|Lachnospiraceae[family]|Blautia[genus]|Blautia glucerasea[species]
OTU_26;size=19874	2.00E-105	89.46	53443	Bacteria[superkingdom]|Firmicutes[phylum]|Clostridia[class]|Clostridiales[order]|Lachnospiraceae[family]|Blautia[genus]|Blautia hydrogenotrophica[species]
OTU_26;size=19874	1.00E-103	87.65	1521	Bacteria[superkingdom]|Firmicutes[phylum]|Clostridia[class]|Clostridiales[order]|Ruminococcaceae[family]|Ruminiclostridium[genus]|[Clostridium] cellulolyticum[species]
OTU_26;size=19874	1.00E-103	87.65	48256	Bacteria[superkingdom]|Firmicutes[phylum]|Clostridia[class]|Clostridiales[order]|Ruminococcaceae[family]|Ruminiclostridium[genus]|[Clostridium] hungatei[species]
OTU_26;size=19874	1.00E-103	87.65	48256	Bacteria[superkingdom]|Firmicutes[phylum]|Clostridia[class]|Clostridiales[order]|Ruminococcaceae[family]|Ruminiclostridium[genus]|[Clostridium] hungatei[species]
OTU_26;size=19874	1.00E-103	87.65	48256	Bacteria[superkingdom]|Firmicutes[phylum]|Clostridia[class]|Clostridiales[order]|Ruminococcaceae[family]|Ruminiclostridium[genus]|[Clostridium] hungatei[species]
OTU_26;size=19874	1.00E-103	87.65	48256	Bacteria[superkingdom]|Firmicutes[phylum]|Clostridia[class]|Clostridiales[order]|Ruminococcaceae[family]|Ruminiclostridium[genus]|[Clostridium] hungatei[species]
OTU_26;size=19874	1.00E-103	87.65	1499	Bacteria[superkingdom]|Firmicutes[phylum]|Clostridia[class]|Clostridiales[order]|Ruminococcaceae[family]|Ruminiclostridium[genus]|[Clostridium] josui[species]
OTU_27;size=19673	4.00E-152	96.37	40519	Bacteria[superkingdom]|Firmicutes[phylum]|Clostridia[class]|Clostridiales[order]|Ruminococcaceae[family]|Ruminococcus[genus]|Ruminococcus callidus[species]
OTU_27;size=19673	4.00E-147	95.47	213810	Bacteria[superkingdom]|Firmicutes[phylum]|Clostridia[class]|Clostridiales[order]|Ruminococcaceae[family]|Ruminococcus[genus]|Ruminococcus champanellensis[species]
OTU_27;size=19673	4.00E-147	95.47	213810	Bacteria[superkingdom]|Firmicutes[phylum]|Clostridia[class]|Clostridiales[order]|Ruminococcaceae[family]|Ruminococcus[genus]|Ruminococcus champanellensis[species]
OTU_27;size=19673	6.00E-141	94.31	1265	Bacteria[superkingdom]|Firmicutes[phylum]|Clostridia[class]|Clostridiales[order]|Ruminococcaceae[family]|Ruminococcus[genus]|Ruminococcus flavefaciens[species]
OTU_27;size=19673	9.00E-134	93.07	697329	Bacteria[superkingdom]|Firmicutes[phylum]|Clostridia[class]|Clostridiales[order]|Ruminococcaceae[family]|Ruminococcus[genus]|Ruminococcus albus[species]
OTU_27;size=19673	9.00E-134	93.07	1264	Bacteria[superkingdom]|Firmicutes[phylum]|Clostridia[class]|Clostridiales[order]|Ruminococcaceae[family]|Ruminococcus[genus]|Ruminococcus albus[species]
OTU_27;size=19673	9.00E-134	93.07	697329	Bacteria[superkingdom]|Firmicutes[phylum]|Clostridia[class]|Clostridiales[order]|Ruminococcaceae[family]|Ruminococcus[genus]|Ruminococcus albus[species]
OTU_27;size=19673	9.00E-134	93.07	697329	Bacteria[superkingdom]|Firmicutes[phylum]|Clostridia[class]|Clostridiales[order]|Ruminococcaceae[family]|Ruminococcus[genus]|Ruminococcus albus[species]
OTU_27;size=19673	9.00E-129	92.4	717961	Bacteria[superkingdom]|Firmicutes[phylum]|Clostridia[class]|Clostridiales[order]|Ruminococcaceae[family]|Ruminiclostridium[genus]|[Eubacterium] siraeum[species]
OTU_27;size=19673	2.00E-121	90.88	39492	Bacteria[superkingdom]|Firmicutes[phylum]|Clostridia[class]|Clostridiales[order]|Ruminococcaceae[family]|Ruminiclostridium[genus]|[Eubacterium] siraeum[species]
OTU_27;size=19673	2.00E-121	90.96	169435	Bacteria[superkingdom]|Firmicutes[phylum]|Clostridia[class]|Clostridiales[order]|Ruminococcaceae[family]|Anaerotruncus[genus]|Anaerotruncus colihominis[species]
OTU_27;size=19673	7.00E-115	89.76	1535	Bacteria[superkingdom]|Firmicutes[phylum]|Clostridia[class]|Clostridiales[order]|Ruminococcaceae[family]|Ruminiclostridium[genus]|[Clostridium] leptum[species]
OTU_27;size=19673	4.00E-112	89.12	290054	Bacteria[superkingdom]|Firmicutes[phylum]|Clostridia[class]|Clostridiales[order]|Eubacteriaceae[family]|Eubacterium[genus]|Eubacterium coprostanoligenes[species]
OTU_27;size=19673	4.00E-112	89.33	292800	Bacteria[superkingdom]|Firmicutes[phylum]|Clostridia[class]|Clostridiales[order]|xxxx[family]|Flavonifractor[genus]|Flavonifractor plautii[species]
OTU_27;size=19673	4.00E-112	89.33	292800	Bacteria[superkingdom]|Firmicutes[phylum]|Clostridia[class]|Clostridiales[order]|xxxx[family]|Flavonifractor[genus]|Flavonifractor plautii[species]
OTU_27;size=19673	2.00E-111	89.12	84026	Bacteria[superkingdom]|Firmicutes[phylum]|Clostridia[class]|Clostridiales[order]|Ruminococcaceae[family]|Ruminiclostridium[genus]|[Clostridium] methylpentosum[species]
OTU_27;size=19673	2.00E-110	89.02	1007096	Bacteria[superkingdom]|Firmicutes[phylum]|Clostridia[class]|Clostridiales[order]|Oscillospiraceae[family]|Oscillibacter[genus]|Oscillibacter ruminantium[species]
OTU_27;size=19673	2.00E-110	89.91	40518	Bacteria[superkingdom]|Firmicutes[phylum]|Clostridia[class]|Clostridiales[order]|Ruminococcaceae[family]|Ruminococcus[genus]|Ruminococcus bromii[species]
OTU_27;size=19673	7.00E-110	88.79	663278	Bacteria[superkingdom]|Firmicutes[phylum]|Clostridia[class]|Clostridiales[order]|Ruminococcaceae[family]|Ethanoligenens[genus]|Ethanoligenens harbinense[species]
OTU_27;size=19673	7.00E-110	88.82	258515	Bacteria[superkingdom]|Firmicutes[phylum]|Clostridia[class]|Clostridiales[order]|Ruminococcaceae[family]|Acetanaerobacterium[genus]|Acetanaerobacterium elongatum[species]
OTU_27;size=19673	7.00E-110	88.79	663278	Bacteria[superkingdom]|Firmicutes[phylum]|Clostridia[class]|Clostridiales[order]|Ruminococcaceae[family]|Ethanoligenens[genus]|Ethanoligenens harbinense[species]
OTU_27;size=19673	3.00E-109	90.49	1549	Bacteria[superkingdom]|Firmicutes[phylum]|Clostridia[class]|Clostridiales[order]|Ruminococcaceae[family]|Ruminiclostridium[genus]|[Clostridium] sporosphaeroides[species]
OTU_27;size=19673	3.00E-109	88.75	47246	Bacteria[superkingdom]|Firmicutes[phylum]|Clostridia[class]|Clostridiales[order]|Ruminococcaceae[family]|Ruminiclostridium[genus]|[Clostridium] viride[species]
OTU_27;size=19673	3.00E-109	88.86	398512	Bacteria[superkingdom]|Firmicutes[phylum]|Clostridia[class]|Clostridiales[order]|Ruminococcaceae[family]|Pseudobacteroides[genus]|Pseudobacteroides cellulosolvens[species]
OTU_27;size=19673	1.00E-108	88.72	351091	Bacteria[superkingdom]|Firmicutes[phylum]|Clostridia[class]|Clostridiales[order]|Oscillospiraceae[family]|Oscillibacter[genus]|Oscillibacter valericigenes[species]
OTU_27;size=19673	1.00E-108	88.48	44749	Bacteria[superkingdom]|Firmicutes[phylum]|Clostridia[class]|Clostridiales[order]|Ruminococcaceae[family]|Sporobacter[genus]|Sporobacter termitidis[species]
OTU_27;size=19673	1.00E-108	88.72	351091	Bacteria[superkingdom]|Firmicutes[phylum]|Clostridia[class]|Clostridiales[order]|Oscillospiraceae[family]|Oscillibacter[genus]|Oscillibacter valericigenes[species]
OTU_27;size=19673	5.00E-107	88.45	1297617	Bacteria[superkingdom]|Firmicutes[phylum]|Clostridia[class]|Clostridiales[order]|xxxx[family]|Intestinimonas[genus]|Intestinimonas butyriciproducens[species]
OTU_27;size=19673	2.00E-106	88.22	663278	Bacteria[superkingdom]|Firmicutes[phylum]|Clostridia[class]|Clostridiales[order]|Ruminococcaceae[family]|Ethanoligenens[genus]|Ethanoligenens harbinense[species]
OTU_27;size=19673	2.00E-105	87.95	100176	Bacteria[superkingdom]|Firmicutes[phylum]|Clostridia[class]|Clostridiales[order]|Ruminococcaceae[family]|Papillibacter[genus]|Papillibacter cinnamivorans[species]
OTU_28;size=18868	4.00E-167	99.39	484018	Bacteria[superkingdom]|Bacteroidetes[phylum]|Bacteroidia[class]|Bacteroidales[order]|Bacteroidaceae[family]|Bacteroides[genus]|Bacteroides plebeius[species]
OTU_28;size=18868	2.00E-135	93.6	470145	Bacteria[superkingdom]|Bacteroidetes[phylum]|Bacteroidia[class]|Bacteroidales[order]|Bacteroidaceae[family]|Bacteroides[genus]|Bacteroides coprocola[species]
OTU_28;size=18868	9.00E-129	92.38	387090	Bacteria[superkingdom]|Bacteroidetes[phylum]|Bacteroidia[class]|Bacteroidales[order]|Bacteroidaceae[family]|Bacteroides[genus]|Bacteroides coprophilus[species]
OTU_28;size=18868	2.00E-125	91.79	204516	Bacteria[superkingdom]|Bacteroidetes[phylum]|Bacteroidia[class]|Bacteroidales[order]|Bacteroidaceae[family]|Bacteroides[genus]|Bacteroides massiliensis[species]
OTU_28;size=18868	2.00E-125	91.79	204516	Bacteria[superkingdom]|Bacteroidetes[phylum]|Bacteroidia[class]|Bacteroidales[order]|Bacteroidaceae[family]|Bacteroides[genus]|Bacteroides massiliensis[species]
OTU_28;size=18868	9.00E-124	91.46	1236515	Bacteria[superkingdom]|Bacteroidetes[phylum]|Bacteroidia[class]|Bacteroidales[order]|Bacteroidaceae[family]|Bacteroides[genus]|Bacteroides sartorii[species]
OTU_28;size=18868	9.00E-124	91.49	449673	Bacteria[superkingdom]|Bacteroidetes[phylum]|Bacteroidia[class]|Bacteroidales[order]|Bacteroidaceae[family]|Bacteroides[genus]|Bacteroides stercoris[species]
OTU_28;size=18868	9.00E-124	91.49	449673	Bacteria[superkingdom]|Bacteroidetes[phylum]|Bacteroidia[class]|Bacteroidales[order]|Bacteroidaceae[family]|Bacteroides[genus]|Bacteroides stercoris[species]
OTU_28;size=18868	1.00E-122	91.16	1236515	Bacteria[superkingdom]|Bacteroidetes[phylum]|Bacteroidia[class]|Bacteroidales[order]|Bacteroidaceae[family]|Bacteroides[genus]|Bacteroides sartorii[species]
OTU_28;size=18868	4.00E-122	91.16	1236538	Bacteria[superkingdom]|Bacteroidetes[phylum]|Bacteroidia[class]|Bacteroidales[order]|Bacteroidaceae[family]|Bacteroides[genus]|Bacteroides sartorii[species]
OTU_28;size=18868	4.00E-122	91.21	47678	Bacteria[superkingdom]|Bacteroidetes[phylum]|Bacteroidia[class]|Bacteroidales[order]|Bacteroidaceae[family]|Bacteroides[genus]|Bacteroides caccae[species]
OTU_28;size=18868	4.00E-122	91.21	47678	Bacteria[superkingdom]|Bacteroidetes[phylum]|Bacteroidia[class]|Bacteroidales[order]|Bacteroidaceae[family]|Bacteroides[genus]|Bacteroides caccae[species]
OTU_28;size=18868	2.00E-120	90.88	290053	Bacteria[superkingdom]|Bacteroidetes[phylum]|Bacteroidia[class]|Bacteroidales[order]|Bacteroidaceae[family]|Bacteroides[genus]|Bacteroides helcogenes[species]
OTU_28;size=18868	2.00E-120	92.04	762984	Bacteria[superkingdom]|Bacteroidetes[phylum]|Bacteroidia[class]|Bacteroidales[order]|Bacteroidaceae[family]|Bacteroides[genus]|Bacteroides clarus[species]
OTU_28;size=18868	2.00E-120	90.85	1236538	Bacteria[superkingdom]|Bacteroidetes[phylum]|Bacteroidia[class]|Bacteroidales[order]|Bacteroidaceae[family]|Bacteroides[genus]|Bacteroides sartorii[species]
OTU_28;size=18868	2.00E-120	90.88	290053	Bacteria[superkingdom]|Bacteroidetes[phylum]|Bacteroidia[class]|Bacteroidales[order]|Bacteroidaceae[family]|Bacteroides[genus]|Bacteroides helcogenes[species]
OTU_28;size=18868	2.00E-120	92.04	762984	Bacteria[superkingdom]|Bacteroidetes[phylum]|Bacteroidia[class]|Bacteroidales[order]|Bacteroidaceae[family]|Bacteroides[genus]|Bacteroides clarus[species]
OTU_28;size=18868	2.00E-120	90.88	290053	Bacteria[superkingdom]|Bacteroidetes[phylum]|Bacteroidia[class]|Bacteroidales[order]|Bacteroidaceae[family]|Bacteroides[genus]|Bacteroides helcogenes[species]
OTU_28;size=18868	3.00E-119	91.75	338188	Bacteria[superkingdom]|Bacteroidetes[phylum]|Bacteroidia[class]|Bacteroidales[order]|Bacteroidaceae[family]|Bacteroides[genus]|Bacteroides finegoldii[species]
OTU_28;size=18868	9.00E-119	90.58	28111	Bacteria[superkingdom]|Bacteroidetes[phylum]|Bacteroidia[class]|Bacteroidales[order]|Bacteroidaceae[family]|Bacteroides[genus]|Bacteroides eggerthii[species]
OTU_28;size=18868	9.00E-119	91.72	246787	Bacteria[superkingdom]|Bacteroidetes[phylum]|Bacteroidia[class]|Bacteroidales[order]|Bacteroidaceae[family]|Bacteroides[genus]|Bacteroides cellulosilyticus[species]
OTU_28;size=18868	9.00E-119	91.69	376806	Bacteria[superkingdom]|Bacteroidetes[phylum]|Bacteroidia[class]|Bacteroidales[order]|Bacteroidaceae[family]|Bacteroides[genus]|Bacteroides gallinarum[species]
OTU_28;size=18868	9.00E-119	91.72	537012	Bacteria[superkingdom]|Bacteroidetes[phylum]|Bacteroidia[class]|Bacteroidales[order]|Bacteroidaceae[family]|Bacteroides[genus]|Bacteroides cellulosilyticus[species]
OTU_28;size=18868	9.00E-119	90.58	28111	Bacteria[superkingdom]|Bacteroidetes[phylum]|Bacteroidia[class]|Bacteroidales[order]|Bacteroidaceae[family]|Bacteroides[genus]|Bacteroides eggerthii[species]
OTU_28;size=18868	1.00E-117	91.43	1236513	Bacteria[superkingdom]|Bacteroidetes[phylum]|Bacteroidia[class]|Bacteroidales[order]|Bacteroidaceae[family]|Bacteroides[genus]|Bacteroides faecichinchillae[species]
OTU_28;size=18868	1.00E-117	91.43	1077285	Bacteria[superkingdom]|Bacteroidetes[phylum]|Bacteroidia[class]|Bacteroidales[order]|Bacteroidaceae[family]|Bacteroides[genus]|Bacteroides faecis[species]
OTU_28;size=18868	1.00E-117	91.43	657309	Bacteria[superkingdom]|Bacteroidetes[phylum]|Bacteroidia[class]|Bacteroidales[order]|Bacteroidaceae[family]|Bacteroides[genus]|Bacteroides xylanisolvens[species]
OTU_28;size=18868	1.00E-117	91.43	818	Bacteria[superkingdom]|Bacteroidetes[phylum]|Bacteroidia[class]|Bacteroidales[order]|Bacteroidaceae[family]|Bacteroides[genus]|Bacteroides thetaiotaomicron[species]
OTU_28;size=18868	1.00E-117	91.43	28116	Bacteria[superkingdom]|Bacteroidetes[phylum]|Bacteroidia[class]|Bacteroidales[order]|Bacteroidaceae[family]|Bacteroides[genus]|Bacteroides ovatus[species]
OTU_28;size=18868	1.00E-117	91.43	1077285	Bacteria[superkingdom]|Bacteroidetes[phylum]|Bacteroidia[class]|Bacteroidales[order]|Bacteroidaceae[family]|Bacteroides[genus]|Bacteroides faecis[species]
OTU_29;size=18789	2.00E-170	100	46503	Bacteria[superkingdom]|Bacteroidetes[phylum]|Bacteroidia[class]|Bacteroidales[order]|Porphyromonadaceae[family]|Parabacteroides[genus]|Parabacteroides merdae[species]
OTU_29;size=18789	2.00E-169	99.7	411477	Bacteria[superkingdom]|Bacteroidetes[phylum]|Bacteroidia[class]|Bacteroidales[order]|Porphyromonadaceae[family]|Parabacteroides[genus]|Parabacteroides merdae[species]
OTU_29;size=18789	4.00E-162	98.48	387661	Bacteria[superkingdom]|Bacteroidetes[phylum]|Bacteroidia[class]|Bacteroidales[order]|Porphyromonadaceae[family]|Parabacteroides[genus]|Parabacteroides johnsonii[species]
OTU_29;size=18789	4.00E-152	96.66	871327	Bacteria[superkingdom]|Bacteroidetes[phylum]|Bacteroidia[class]|Bacteroidales[order]|Porphyromonadaceae[family]|Parabacteroides[genus]|Parabacteroides chinchillae[species]
OTU_29;size=18789	4.00E-152	96.65	574930	Bacteria[superkingdom]|Bacteroidetes[phylum]|Bacteroidia[class]|Bacteroidales[order]|Porphyromonadaceae[family]|Parabacteroides[genus]|Parabacteroides gordonii[species]
OTU_29;size=18789	4.00E-147	95.73	927665	Bacteria[superkingdom]|Bacteroidetes[phylum]|Bacteroidia[class]|Bacteroidales[order]|Porphyromonadaceae[family]|Parabacteroides[genus]|Parabacteroides goldsteinii[species]
OTU_29;size=18789	4.00E-147	95.73	328812	Bacteria[superkingdom]|Bacteroidetes[phylum]|Bacteroidia[class]|Bacteroidales[order]|Porphyromonadaceae[family]|Parabacteroides[genus]|Parabacteroides goldsteinii[species]
OTU_29;size=18789	2.00E-145	95.43	1217282	Bacteria[superkingdom]|Bacteroidetes[phylum]|Bacteroidia[class]|Bacteroidales[order]|Porphyromonadaceae[family]|Parabacteroides[genus]|Parabacteroides faecis[species]
OTU_29;size=18789	4.00E-132	93.01	28112	Bacteria[superkingdom]|Bacteroidetes[phylum]|Bacteroidia[class]|Bacteroidales[order]|Porphyromonadaceae[family]|Tannerella[genus]|Tannerella forsythia[species]
OTU_29;size=18789	4.00E-132	93.01	28112	Bacteria[superkingdom]|Bacteroidetes[phylum]|Bacteroidia[class]|Bacteroidales[order]|Porphyromonadaceae[family]|Tannerella[genus]|Tannerella forsythia[species]
OTU_29;size=18789	4.00E-132	93.01	28112	Bacteria[superkingdom]|Bacteroidetes[phylum]|Bacteroidia[class]|Bacteroidales[order]|Porphyromonadaceae[family]|Tannerella[genus]|Tannerella forsythia[species]
OTU_29;size=18789	2.00E-125	91.77	435591	Bacteria[superkingdom]|Bacteroidetes[phylum]|Bacteroidia[class]|Bacteroidales[order]|Porphyromonadaceae[family]|Parabacteroides[genus]|Parabacteroides distasonis[species]
OTU_29;size=18789	2.00E-125	91.77	1037355	Bacteria[superkingdom]|Bacteroidetes[phylum]|Bacteroidia[class]|Bacteroidales[order]|Porphyromonadaceae[family]|Parabacteroides[genus]|Parabacteroides chartae[species]
OTU_29;size=18789	2.00E-125	91.77	879969	Bacteria[superkingdom]|Bacteroidetes[phylum]|Bacteroidia[class]|Bacteroidales[order]|Porphyromonadaceae[family]|Macellibacteroides[genus]|Macellibacteroides fermentans[species]
OTU_29;size=18789	2.00E-125	91.77	823	Bacteria[superkingdom]|Bacteroidetes[phylum]|Bacteroidia[class]|Bacteroidales[order]|Porphyromonadaceae[family]|Parabacteroides[genus]|Parabacteroides distasonis[species]
OTU_29;size=18789	2.00E-120	90.91	45254	Bacteria[superkingdom]|Bacteroidetes[phylum]|Bacteroidia[class]|Bacteroidales[order]|Porphyromonadaceae[family]|Dysgonomonas[genus]|Dysgonomonas capnocytophagoides[species]
OTU_29;size=18789	1.00E-117	90.3	45254	Bacteria[superkingdom]|Bacteroidetes[phylum]|Bacteroidia[class]|Bacteroidales[order]|Porphyromonadaceae[family]|Dysgonomonas[genus]|Dysgonomonas capnocytophagoides[species]
OTU_29;size=18789	2.00E-115	90.03	1346286	Bacteria[superkingdom]|Bacteroidetes[phylum]|Bacteroidia[class]|Bacteroidales[order]|Porphyromonadaceae[family]|Dysgonomonas[genus]|Dysgonomonas macrotermitis[species]
OTU_29;size=18789	1.00E-108	88.75	1122973	Bacteria[superkingdom]|Bacteroidetes[phylum]|Bacteroidia[class]|Bacteroidales[order]|Porphyromonadaceae[family]|Porphyromonas[genus]|Porphyromonas levii[species]
OTU_29;size=18789	1.00E-108	88.75	1122973	Bacteria[superkingdom]|Bacteroidetes[phylum]|Bacteroidia[class]|Bacteroidales[order]|Porphyromonadaceae[family]|Porphyromonas[genus]|Porphyromonas levii[species]
OTU_29;size=18789	3.00E-108	88.45	1122973	Bacteria[superkingdom]|Bacteroidetes[phylum]|Bacteroidia[class]|Bacteroidales[order]|Porphyromonadaceae[family]|Porphyromonas[genus]|Porphyromonas levii[species]
OTU_29;size=18789	4.00E-107	88.48	36874	Bacteria[superkingdom]|Bacteroidetes[phylum]|Bacteroidia[class]|Bacteroidales[order]|Porphyromonadaceae[family]|Porphyromonas[genus]|Porphyromonas cangingivalis[species]
OTU_29;size=18789	4.00E-107	88.41	36875	Bacteria[superkingdom]|Bacteroidetes[phylum]|Bacteroidia[class]|Bacteroidales[order]|Porphyromonadaceae[family]|Porphyromonas[genus]|Porphyromonas canoris[species]
OTU_29;size=18789	6.00E-106	88.18	36874	Bacteria[superkingdom]|Bacteroidetes[phylum]|Bacteroidia[class]|Bacteroidales[order]|Porphyromonadaceae[family]|Porphyromonas[genus]|Porphyromonas cangingivalis[species]
OTU_29;size=18789	2.00E-105	88.18	1122975	Bacteria[superkingdom]|Bacteroidetes[phylum]|Bacteroidia[class]|Bacteroidales[order]|Porphyromonadaceae[family]|Porphyromonas[genus]|Porphyromonas somerae[species]
OTU_29;size=18789	2.00E-105	88.18	722737	Bacteria[superkingdom]|Bacteroidetes[phylum]|Bacteroidia[class]|Bacteroidales[order]|Porphyromonadaceae[family]|Dysgonomonas[genus]|Dysgonomonas oryzarvi[species]
OTU_29;size=18789	2.00E-105	88.18	742767	Bacteria[superkingdom]|Bacteroidetes[phylum]|Bacteroidia[class]|Bacteroidales[order]|Porphyromonadaceae[family]|Dysgonomonas[genus]|Dysgonomonas mossii[species]
OTU_29;size=18789	2.00E-105	88.18	1122975	Bacteria[superkingdom]|Bacteroidetes[phylum]|Bacteroidia[class]|Bacteroidales[order]|Porphyromonadaceae[family]|Porphyromonas[genus]|Porphyromonas somerae[species]
OTU_29;size=18789	2.00E-105	88.18	163665	Bacteria[superkingdom]|Bacteroidetes[phylum]|Bacteroidia[class]|Bacteroidales[order]|Porphyromonadaceae[family]|Dysgonomonas[genus]|Dysgonomonas mossii[species]
OTU_29;size=18789	3.00E-104	90	294710	Bacteria[superkingdom]|Bacteroidetes[phylum]|Bacteroidia[class]|Bacteroidales[order]|Porphyromonadaceae[family]|Proteiniphilum[genus]|Proteiniphilum acetatigenes[species]
OTU_30;size=16957	5.00E-171	100	261299	Bacteria[superkingdom]|Firmicutes[phylum]|Clostridia[class]|Clostridiales[order]|Peptostreptococcaceae[family]|Intestinibacter[genus]|Intestinibacter bartlettii[species]
OTU_30;size=16957	5.00E-156	97.26	272563	Bacteria[superkingdom]|Firmicutes[phylum]|Clostridia[class]|Clostridiales[order]|Peptostreptococcaceae[family]|Clostridioides[genus]|Clostridioides difficile[species]
OTU_30;size=16957	5.00E-156	97.26	1121308	Bacteria[superkingdom]|Firmicutes[phylum]|Clostridia[class]|Clostridiales[order]|Peptostreptococcaceae[family]|Clostridioides[genus]|Clostridioides difficile[species]
OTU_30;size=16957	2.00E-155	97.26	1121321	Bacteria[superkingdom]|Firmicutes[phylum]|Clostridia[class]|Clostridiales[order]|Peptostreptococcaceae[family]|Asaccharospora[genus]|Asaccharospora irregularis[species]
OTU_30;size=16957	1.00E-152	96.66	1505	Bacteria[superkingdom]|Firmicutes[phylum]|Clostridia[class]|Clostridiales[order]|Peptostreptococcaceae[family]|Paeniclostridium[genus]|Paeniclostridium sordellii[species]
OTU_30;size=16957	1.00E-152	96.66	1505	Bacteria[superkingdom]|Firmicutes[phylum]|Clostridia[class]|Clostridiales[order]|Peptostreptococcaceae[family]|Paeniclostridium[genus]|Paeniclostridium sordellii[species]
OTU_30;size=16957	4.00E-152	96.66	1121308	Bacteria[superkingdom]|Firmicutes[phylum]|Clostridia[class]|Clostridiales[order]|Peptostreptococcaceae[family]|Clostridioides[genus]|Clostridioides difficile[species]
OTU_30;size=16957	5.00E-151	96.35	1737	Bacteria[superkingdom]|Firmicutes[phylum]|Clostridia[class]|Clostridiales[order]|Peptostreptococcaceae[family]|Peptoclostridium[genus]|[Eubacterium] tenue[species]
OTU_30;size=16957	5.00E-151	96.35	1737	Bacteria[superkingdom]|Firmicutes[phylum]|Clostridia[class]|Clostridiales[order]|Peptostreptococcaceae[family]|Peptoclostridium[genus]|[Eubacterium] tenue[species]
OTU_30;size=16957	5.00E-151	96.35	29358	Bacteria[superkingdom]|Firmicutes[phylum]|Clostridia[class]|Clostridiales[order]|Peptostreptococcaceae[family]|Paeniclostridium[genus]|Paeniclostridium ghonii[species]
OTU_30;size=16957	5.00E-151	96.35	1737	Bacteria[superkingdom]|Firmicutes[phylum]|Clostridia[class]|Clostridiales[order]|Peptostreptococcaceae[family]|Peptoclostridium[genus]|[Eubacterium] tenue[species]
OTU_30;size=16957	5.00E-151	96.35	1737	Bacteria[superkingdom]|Firmicutes[phylum]|Clostridia[class]|Clostridiales[order]|Peptostreptococcaceae[family]|Peptoclostridium[genus]|[Eubacterium] tenue[species]
OTU_30;size=16957	5.00E-151	96.35	1737	Bacteria[superkingdom]|Firmicutes[phylum]|Clostridia[class]|Clostridiales[order]|Peptostreptococcaceae[family]|Peptoclostridium[genus]|[Eubacterium] tenue[species]
OTU_30;size=16957	5.00E-151	96.35	1737	Bacteria[superkingdom]|Firmicutes[phylum]|Clostridia[class]|Clostridiales[order]|Peptostreptococcaceae[family]|Peptoclostridium[genus]|[Eubacterium] tenue[species]
OTU_30;size=16957	3.00E-149	96.05	1541	Bacteria[superkingdom]|Firmicutes[phylum]|Clostridia[class]|Clostridiales[order]|Peptostreptococcaceae[family]|Terrisporobacter[genus]|Terrisporobacter mayombei[species]
OTU_30;size=16957	3.00E-149	96.05	1737	Bacteria[superkingdom]|Firmicutes[phylum]|Clostridia[class]|Clostridiales[order]|Peptostreptococcaceae[family]|Peptoclostridium[genus]|[Eubacterium] tenue[species]
OTU_30;size=16957	3.00E-149	96.05	1737	Bacteria[superkingdom]|Firmicutes[phylum]|Clostridia[class]|Clostridiales[order]|Peptostreptococcaceae[family]|Peptoclostridium[genus]|[Eubacterium] tenue[species]
OTU_30;size=16957	9.00E-149	96.05	29358	Bacteria[superkingdom]|Firmicutes[phylum]|Clostridia[class]|Clostridiales[order]|Peptostreptococcaceae[family]|Paeniclostridium[genus]|Paeniclostridium ghonii[species]
OTU_30;size=16957	1.00E-147	95.76	1115758	Bacteria[superkingdom]|Firmicutes[phylum]|Clostridia[class]|Clostridiales[order]|Peptostreptococcaceae[family]|Romboutsia[genus]|Romboutsia ilealis[species]
OTU_30;size=16957	1.00E-147	95.74	1490	Bacteria[superkingdom]|Firmicutes[phylum]|Clostridia[class]|Clostridiales[order]|Peptostreptococcaceae[family]|Paraclostridium[genus]|Paraclostridium bifermentans[species]
OTU_30;size=16957	5.00E-146	95.44	1121315	Bacteria[superkingdom]|Firmicutes[phylum]|Clostridia[class]|Clostridiales[order]|Peptostreptococcaceae[family]|Terrisporobacter[genus]|Terrisporobacter glycolicus[species]
OTU_30;size=16957	2.00E-145	95.44	1490	Bacteria[superkingdom]|Firmicutes[phylum]|Clostridia[class]|Clostridiales[order]|Peptostreptococcaceae[family]|Paraclostridium[genus]|Paraclostridium bifermentans[species]
OTU_30;size=16957	3.00E-144	95.14	1540	Bacteria[superkingdom]|Firmicutes[phylum]|Clostridia[class]|Clostridiales[order]|Peptostreptococcaceae[family]|Clostridioides[genus]|Clostridioides mangenotii[species]
OTU_30;size=16957	3.00E-144	95.14	655607	Bacteria[superkingdom]|Firmicutes[phylum]|Clostridia[class]|Clostridiales[order]|Peptostreptococcaceae[family]|Tepidibacter[genus]|Tepidibacter mesophilus[species]
OTU_30;size=16957	1.00E-142	94.83	286803	Bacteria[superkingdom]|Firmicutes[phylum]|Clostridia[class]|Clostridiales[order]|Peptostreptococcaceae[family]|Sporacetigenium[genus]|Sporacetigenium mesophilum[species]
OTU_30;size=16957	4.00E-142	94.56	1121325	Bacteria[superkingdom]|Firmicutes[phylum]|Clostridia[class]|Clostridiales[order]|Peptostreptococcaceae[family]|Romboutsia[genus]|Romboutsia lituseburensis[species]
OTU_30;size=16957	4.00E-142	94.83	1490	Bacteria[superkingdom]|Firmicutes[phylum]|Clostridia[class]|Clostridiales[order]|Peptostreptococcaceae[family]|Paraclostridium[genus]|Paraclostridium bifermentans[species]
OTU_30;size=16957	2.00E-140	94.53	89152	Bacteria[superkingdom]|Firmicutes[phylum]|Clostridia[class]|Clostridiales[order]|Peptostreptococcaceae[family]|Peptoclostridium[genus]|[Clostridium] hiranonis[species]
OTU_30;size=16957	3.00E-139	94.24	1368474	Bacteria[superkingdom]|Firmicutes[phylum]|Clostridia[class]|Clostridiales[order]|Peptostreptococcaceae[family]|Romboutsia[genus]|Romboutsia sedimentorum[species]
OTU_30;size=16957	3.00E-134	93.31	29349	Bacteria[superkingdom]|Firmicutes[phylum]|Clostridia[class]|Clostridiales[order]|Peptostreptococcaceae[family]|Peptoclostridium[genus]|[Clostridium] thermoalcaliphilum[species]
OTU_31;size=16810	2.00E-170	100	869209	Bacteria[superkingdom]|Spirochaetes[phylum]|Spirochaetia[class]|Spirochaetales[order]|Spirochaetaceae[family]|Treponema[genus]|Treponema succinifaciens[species]
OTU_31;size=16810	4.00E-162	97.87	869209	Bacteria[superkingdom]|Spirochaetes[phylum]|Spirochaetia[class]|Spirochaetales[order]|Spirochaetaceae[family]|Treponema[genus]|Treponema succinifaciens[species]
OTU_31;size=16810	1.00E-107	88.65	163	Bacteria[superkingdom]|Spirochaetes[phylum]|Spirochaetia[class]|Spirochaetales[order]|Spirochaetaceae[family]|Treponema[genus]|Treponema bryantii[species]
OTU_31;size=16810	2.00E-106	88.34	163	Bacteria[superkingdom]|Spirochaetes[phylum]|Spirochaetia[class]|Spirochaetales[order]|Spirochaetaceae[family]|Treponema[genus]|Treponema bryantii[species]
OTU_31;size=16810	3.00E-104	88.04	261392	Bacteria[superkingdom]|Spirochaetes[phylum]|Spirochaetia[class]|Spirochaetales[order]|Spirochaetaceae[family]|Treponema[genus]|Treponema porcinum[species]
OTU_31;size=16810	6.00E-86	84.83	225004	Bacteria[superkingdom]|Spirochaetes[phylum]|Spirochaetia[class]|Spirochaetales[order]|Spirochaetaceae[family]|Treponema[genus]|Treponema berlinense[species]
OTU_31;size=16810	3.00E-84	85.03	81028	Bacteria[superkingdom]|Spirochaetes[phylum]|Spirochaetia[class]|Spirochaetales[order]|Spirochaetaceae[family]|Treponema[genus]|Treponema brennaborense[species]
OTU_31;size=16810	4.00E-83	84.71	164	Bacteria[superkingdom]|Spirochaetes[phylum]|Spirochaetia[class]|Spirochaetales[order]|Spirochaetaceae[family]|Treponema[genus]|Treponema pectinovorum[species]
OTU_31;size=16810	1.00E-82	84.71	164	Bacteria[superkingdom]|Spirochaetes[phylum]|Spirochaetia[class]|Spirochaetales[order]|Spirochaetaceae[family]|Treponema[genus]|Treponema pectinovorum[species]
OTU_31;size=16810	2.00E-81	84.39	81028	Bacteria[superkingdom]|Spirochaetes[phylum]|Spirochaetia[class]|Spirochaetales[order]|Spirochaetaceae[family]|Treponema[genus]|Treponema brennaborense[species]
OTU_31;size=16810	6.00E-81	83.9	59892	Bacteria[superkingdom]|Spirochaetes[phylum]|Spirochaetia[class]|Spirochaetales[order]|Spirochaetaceae[family]|Treponema[genus]|Treponema amylovorum[species]
OTU_31;size=16810	8.00E-80	83.64	138851	Bacteria[superkingdom]|Spirochaetes[phylum]|Spirochaetia[class]|Spirochaetales[order]|Spirochaetaceae[family]|Treponema[genus]|Treponema parvum[species]
OTU_31;size=16810	6.00E-76	83.6	243276;455434	Bacteria[superkingdom]|Spirochaetes[phylum]|Spirochaetia[class]|Spirochaetales[order]|Spirochaetaceae[family]|Treponema[genus]|Treponema pallidum[species]
OTU_31;size=16810	3.00E-74	83.28	545776	Bacteria[superkingdom]|Spirochaetes[phylum]|Spirochaetia[class]|Spirochaetales[order]|Spirochaetaceae[family]|Treponema[genus]|Treponema paraluiscuniculi[species]
OTU_31;size=16810	1.00E-73	82.57	215591	Bacteria[superkingdom]|Spirochaetes[phylum]|Spirochaetia[class]|Spirochaetales[order]|Spirochaetaceae[family]|Treponema[genus]|Treponema caldarium[species]
OTU_31;size=16810	1.00E-73	88.51	53419	Bacteria[superkingdom]|Spirochaetes[phylum]|Spirochaetia[class]|Spirochaetales[order]|Spirochaetaceae[family]|Treponema[genus]|Treponema socranskii[species]
OTU_31;size=16810	1.00E-73	88.51	69714	Bacteria[superkingdom]|Spirochaetes[phylum]|Spirochaetia[class]|Spirochaetales[order]|Spirochaetaceae[family]|Treponema[genus]|Treponema socranskii[species]
OTU_31;size=16810	1.00E-73	88.51	69713	Bacteria[superkingdom]|Spirochaetes[phylum]|Spirochaetia[class]|Spirochaetales[order]|Spirochaetaceae[family]|Treponema[genus]|Treponema socranskii[species]
OTU_31;size=16810	4.00E-73	85.61	273376	Bacteria[superkingdom]|Spirochaetes[phylum]|Spirochaetia[class]|Spirochaetales[order]|Spirochaetaceae[family]|Sphaerochaeta[genus]|Sphaerochaeta coccoides[species]
OTU_31;size=16810	4.00E-73	85.61	273376	Bacteria[superkingdom]|Spirochaetes[phylum]|Spirochaetia[class]|Spirochaetales[order]|Spirochaetaceae[family]|Sphaerochaeta[genus]|Sphaerochaeta coccoides[species]
OTU_31;size=16810	1.00E-67	81.99	158	Bacteria[superkingdom]|Spirochaetes[phylum]|Spirochaetia[class]|Spirochaetales[order]|Spirochaetaceae[family]|Treponema[genus]|Treponema denticola[species]
OTU_31;size=16810	1.00E-67	81.99	158	Bacteria[superkingdom]|Spirochaetes[phylum]|Spirochaetia[class]|Spirochaetales[order]|Spirochaetaceae[family]|Treponema[genus]|Treponema denticola[species]
OTU_31;size=16810	5.00E-67	81.35	152	Bacteria[superkingdom]|Spirochaetes[phylum]|Spirochaetia[class]|Spirochaetales[order]|Spirochaetaceae[family]|Treponema[genus]|Treponema stenostreptum[species]
OTU_31;size=16810	5.00E-67	81.35	152	Bacteria[superkingdom]|Spirochaetes[phylum]|Spirochaetia[class]|Spirochaetales[order]|Spirochaetaceae[family]|Treponema[genus]|Treponema stenostreptum[species]
OTU_31;size=16810	5.00E-67	81.85	28122	Bacteria[superkingdom]|Fibrobacteres[phylum]|Fibrobacteria[class]|Fibrobacterales[order]|Fibrobacteraceae[family]|Fibrobacter[genus]|Fibrobacter intestinalis[species]
OTU_31;size=16810	5.00E-67	86.81	165	Bacteria[superkingdom]|Spirochaetes[phylum]|Spirochaetia[class]|Spirochaetales[order]|Spirochaetaceae[family]|Treponema[genus]|Treponema saccharophilum[species]
OTU_31;size=16810	6.00E-66	81.67	221027	Bacteria[superkingdom]|Spirochaetes[phylum]|Spirochaetia[class]|Spirochaetales[order]|Spirochaetaceae[family]|Treponema[genus]|Treponema putidum[species]
OTU_31;size=16810	6.00E-66	81.67	158	Bacteria[superkingdom]|Spirochaetes[phylum]|Spirochaetia[class]|Spirochaetales[order]|Spirochaetaceae[family]|Treponema[genus]|Treponema denticola[species]
OTU_31;size=16810	2.00E-65	86.64	156	Bacteria[superkingdom]|Spirochaetes[phylum]|Spirochaetia[class]|Spirochaetales[order]|Spirochaetaceae[family]|Treponema[genus]|Treponema zuelzerae[species]
OTU_31;size=16810	5.00E-62	83.52	869211	Bacteria[superkingdom]|Spirochaetes[phylum]|Spirochaetia[class]|Spirochaetales[order]|Spirochaetaceae[family]|Spirochaeta[genus]|Spirochaeta thermophila[species]
OTU_32;size=16477	4.00E-172	100	649756	Bacteria[superkingdom]|Firmicutes[phylum]|Clostridia[class]|Clostridiales[order]|Lachnospiraceae[family]|Anaerostipes[genus]|Anaerostipes hadrus[species]
OTU_32;size=16477	4.00E-172	100	649756	Bacteria[superkingdom]|Firmicutes[phylum]|Clostridia[class]|Clostridiales[order]|Lachnospiraceae[family]|Anaerostipes[genus]|Anaerostipes hadrus[species]
OTU_32;size=16477	2.00E-170	99.7	649756	Bacteria[superkingdom]|Firmicutes[phylum]|Clostridia[class]|Clostridiales[order]|Lachnospiraceae[family]|Anaerostipes[genus]|Anaerostipes hadrus[species]
OTU_32;size=16477	4.00E-157	97.29	645466	Bacteria[superkingdom]|Firmicutes[phylum]|Clostridia[class]|Clostridiales[order]|Lachnospiraceae[family]|Anaerostipes[genus]|Anaerostipes butyraticus[species]
OTU_32;size=16477	4.00E-157	97.29	645466	Bacteria[superkingdom]|Firmicutes[phylum]|Clostridia[class]|Clostridiales[order]|Lachnospiraceae[family]|Anaerostipes[genus]|Anaerostipes butyraticus[species]
OTU_32;size=16477	2.00E-150	96.07	105841	Bacteria[superkingdom]|Firmicutes[phylum]|Clostridia[class]|Clostridiales[order]|Lachnospiraceae[family]|Anaerostipes[genus]|Anaerostipes caccae[species]
OTU_32;size=16477	9.00E-134	92.75	39479	Bacteria[superkingdom]|Firmicutes[phylum]|Clostridia[class]|Clostridiales[order]|Lachnospiraceae[family]|Lachnoclostridium[genus]|[Clostridium] herbivorans[species]
OTU_32;size=16477	2.00E-131	92.73	66219	Bacteria[superkingdom]|Firmicutes[phylum]|Clostridia[class]|Clostridiales[order]|Lachnospiraceae[family]|Lachnoclostridium[genus]|Lachnoclostridium phytofermentans[species]
OTU_32;size=16477	6.00E-131	92.73	264463	Bacteria[superkingdom]|Firmicutes[phylum]|Clostridia[class]|Clostridiales[order]|Lachnospiraceae[family]|Anaerosporobacter[genus]|Anaerosporobacter mobilis[species]
OTU_32;size=16477	2.00E-130	92.73	515620	Bacteria[superkingdom]|Firmicutes[phylum]|Clostridia[class]|Clostridiales[order]|Eubacteriaceae[family]|Eubacterium[genus]|[Eubacterium] eligens[species]
OTU_32;size=16477	2.00E-130	92.49	39495	Bacteria[superkingdom]|Firmicutes[phylum]|Clostridia[class]|Clostridiales[order]|Eubacteriaceae[family]|Eubacterium[genus]|Eubacterium uniforme[species]
OTU_32;size=16477	7.00E-130	92.45	290052	Bacteria[superkingdom]|Firmicutes[phylum]|Clostridia[class]|Clostridiales[order]|Ruminococcaceae[family]|Acetivibrio[genus]|Acetivibrio ethanolgignens[species]
OTU_32;size=16477	1.00E-127	92.15	29364	Bacteria[superkingdom]|Firmicutes[phylum]|Clostridia[class]|Clostridiales[order]|Lachnospiraceae[family]|Lachnoclostridium[genus]|[Clostridium] polysaccharolyticum[species]
OTU_32;size=16477	4.00E-127	92.15	706562	Bacteria[superkingdom]|Firmicutes[phylum]|Bacilli[class]|Lactobacillales[order]|Lactobacillaceae[family]|Lactobacillus[genus]|Lactobacillus rogosae[species]
OTU_32;size=16477	2.00E-126	91.54	28052	Bacteria[superkingdom]|Firmicutes[phylum]|Clostridia[class]|Clostridiales[order]|Lachnospiraceae[family]|Lachnospira[genus]|Lachnospira pectinoschiza[species]
OTU_32;size=16477	2.00E-126	91.57	39497	Bacteria[superkingdom]|Firmicutes[phylum]|Clostridia[class]|Clostridiales[order]|Eubacteriaceae[family]|Eubacterium[genus]|Eubacterium xylanophilum[species]
OTU_32;size=16477	2.00E-126	91.84	37658	Bacteria[superkingdom]|Firmicutes[phylum]|Clostridia[class]|Clostridiales[order]|Lachnospiraceae[family]|Lachnoclostridium[genus]|[Clostridium] populeti[species]
OTU_32;size=16477	7.00E-125	91.57	1462919	Bacteria[superkingdom]|Firmicutes[phylum]|Clostridia[class]|Clostridiales[order]|Lachnospiraceae[family]|Mobilitalea[genus]|Mobilitalea sibirica[species]
OTU_32;size=16477	7.00E-125	91.57	180286	Bacteria[superkingdom]|Firmicutes[phylum]|Clostridia[class]|Clostridiales[order]|Lachnospiraceae[family]|Hespellia[genus]|Hespellia porcina[species]
OTU_32;size=16477	9.00E-124	91.57	1282887	Bacteria[superkingdom]|Firmicutes[phylum]|Clostridia[class]|Clostridiales[order]|Lachnospiraceae[family]|Lachnospira[genus]|Lachnospira multipara[species]
OTU_32;size=16477	3.00E-123	91.24	879970	Bacteria[superkingdom]|Firmicutes[phylum]|Clostridia[class]|Clostridiales[order]|Defluviitaleaceae[family]|Defluviitalea[genus]|Defluviitalea saccharophila[species]
OTU_32;size=16477	3.00E-123	91.24	154046	Bacteria[superkingdom]|Firmicutes[phylum]|Clostridia[class]|Clostridiales[order]|Clostridiaceae[family]|Hungatella[genus]|Hungatella hathewayi[species]
OTU_32;size=16477	3.00E-123	92.16	116085	Bacteria[superkingdom]|Firmicutes[phylum]|Clostridia[class]|Clostridiales[order]|Lachnospiraceae[family]|Coprococcus[genus]|Coprococcus catus[species]
OTU_32;size=16477	4.00E-122	91.27	384638	Bacteria[superkingdom]|Firmicutes[phylum]|Clostridia[class]|Clostridiales[order]|xxxx[family]|xxxx[genus]|[Bacteroides] pectinophilus[species]
OTU_32;size=16477	4.00E-122	90.63	39488	Bacteria[superkingdom]|Firmicutes[phylum]|Clostridia[class]|Clostridiales[order]|Eubacteriaceae[family]|Eubacterium[genus]|[Eubacterium] hallii[species]
OTU_32;size=16477	4.00E-122	91.21	42322	Bacteria[superkingdom]|Firmicutes[phylum]|Clostridia[class]|Clostridiales[order]|Eubacteriaceae[family]|Eubacterium[genus]|Eubacterium ruminantium[species]
OTU_32;size=16477	7.00E-120	91.82	45851	Bacteria[superkingdom]|Firmicutes[phylum]|Clostridia[class]|Clostridiales[order]|Lachnospiraceae[family]|Butyrivibrio[genus]|Butyrivibrio crossotus[species]
OTU_32;size=16477	7.00E-120	90.63	460384	Bacteria[superkingdom]|Firmicutes[phylum]|Clostridia[class]|Clostridiales[order]|Lachnospiraceae[family]|Lachnoclostridium[genus]|[Clostridium] lavalense[species]
OTU_32;size=16477	7.00E-120	90.66	115544	Bacteria[superkingdom]|Firmicutes[phylum]|Clostridia[class]|Clostridiales[order]|Lachnospiraceae[family]|Parasporobacterium[genus]|Parasporobacterium paucivorans[species]
OTU_32;size=16477	1.00E-118	91.48	1096246	Bacteria[superkingdom]|Firmicutes[phylum]|Clostridia[class]|Clostridiales[order]|Clostridiaceae[family]|Hungatella[genus]|Hungatella effluvii[species]
OTU_33;size=15143	2.00E-155	96.98	213810	Bacteria[superkingdom]|Firmicutes[phylum]|Clostridia[class]|Clostridiales[order]|Ruminococcaceae[family]|Ruminococcus[genus]|Ruminococcus champanellensis[species]
OTU_33;size=15143	2.00E-155	96.98	213810	Bacteria[superkingdom]|Firmicutes[phylum]|Clostridia[class]|Clostridiales[order]|Ruminococcaceae[family]|Ruminococcus[genus]|Ruminococcus champanellensis[species]
OTU_33;size=15143	9.00E-149	95.77	697329	Bacteria[superkingdom]|Firmicutes[phylum]|Clostridia[class]|Clostridiales[order]|Ruminococcaceae[family]|Ruminococcus[genus]|Ruminococcus albus[species]
OTU_33;size=15143	9.00E-149	95.77	1264	Bacteria[superkingdom]|Firmicutes[phylum]|Clostridia[class]|Clostridiales[order]|Ruminococcaceae[family]|Ruminococcus[genus]|Ruminococcus albus[species]
OTU_33;size=15143	9.00E-149	95.77	697329	Bacteria[superkingdom]|Firmicutes[phylum]|Clostridia[class]|Clostridiales[order]|Ruminococcaceae[family]|Ruminococcus[genus]|Ruminococcus albus[species]
OTU_33;size=15143	9.00E-149	95.77	697329	Bacteria[superkingdom]|Firmicutes[phylum]|Clostridia[class]|Clostridiales[order]|Ruminococcaceae[family]|Ruminococcus[genus]|Ruminococcus albus[species]
OTU_33;size=15143	4.00E-147	95.47	40519	Bacteria[superkingdom]|Firmicutes[phylum]|Clostridia[class]|Clostridiales[order]|Ruminococcaceae[family]|Ruminococcus[genus]|Ruminococcus callidus[species]
OTU_33;size=15143	6.00E-141	94.28	1265	Bacteria[superkingdom]|Firmicutes[phylum]|Clostridia[class]|Clostridiales[order]|Ruminococcaceae[family]|Ruminococcus[genus]|Ruminococcus flavefaciens[species]
OTU_33;size=15143	2.00E-135	93.6	717961	Bacteria[superkingdom]|Firmicutes[phylum]|Clostridia[class]|Clostridiales[order]|Ruminococcaceae[family]|Ruminiclostridium[genus]|[Eubacterium] siraeum[species]
OTU_33;size=15143	7.00E-130	92.38	39492	Bacteria[superkingdom]|Firmicutes[phylum]|Clostridia[class]|Clostridiales[order]|Ruminococcaceae[family]|Ruminiclostridium[genus]|[Eubacterium] siraeum[species]
OTU_33;size=15143	4.00E-127	91.84	290054	Bacteria[superkingdom]|Firmicutes[phylum]|Clostridia[class]|Clostridiales[order]|Eubacteriaceae[family]|Eubacterium[genus]|Eubacterium coprostanoligenes[species]
OTU_33;size=15143	2.00E-126	91.87	169435	Bacteria[superkingdom]|Firmicutes[phylum]|Clostridia[class]|Clostridiales[order]|Ruminococcaceae[family]|Anaerotruncus[genus]|Anaerotruncus colihominis[species]
OTU_33;size=15143	2.00E-126	91.87	84026	Bacteria[superkingdom]|Firmicutes[phylum]|Clostridia[class]|Clostridiales[order]|Ruminococcaceae[family]|Ruminiclostridium[genus]|[Clostridium] methylpentosum[species]
OTU_33;size=15143	2.00E-121	90.94	1535	Bacteria[superkingdom]|Firmicutes[phylum]|Clostridia[class]|Clostridiales[order]|Ruminococcaceae[family]|Ruminiclostridium[genus]|[Clostridium] leptum[species]
OTU_33;size=15143	4.00E-117	90.27	1297617	Bacteria[superkingdom]|Firmicutes[phylum]|Clostridia[class]|Clostridiales[order]|xxxx[family]|Intestinimonas[genus]|Intestinimonas butyriciproducens[species]
OTU_33;size=15143	4.00E-117	91.17	40518	Bacteria[superkingdom]|Firmicutes[phylum]|Clostridia[class]|Clostridiales[order]|Ruminococcaceae[family]|Ruminococcus[genus]|Ruminococcus bromii[species]
OTU_33;size=15143	2.00E-116	90.03	258515	Bacteria[superkingdom]|Firmicutes[phylum]|Clostridia[class]|Clostridiales[order]|Ruminococcaceae[family]|Acetanaerobacterium[genus]|Acetanaerobacterium elongatum[species]
OTU_33;size=15143	1.00E-113	89.39	44749	Bacteria[superkingdom]|Firmicutes[phylum]|Clostridia[class]|Clostridiales[order]|Ruminococcaceae[family]|Sporobacter[genus]|Sporobacter termitidis[species]
OTU_33;size=15143	1.00E-112	89.36	47246	Bacteria[superkingdom]|Firmicutes[phylum]|Clostridia[class]|Clostridiales[order]|Ruminococcaceae[family]|Ruminiclostridium[genus]|[Clostridium] viride[species]
OTU_33;size=15143	2.00E-111	89.12	1549	Bacteria[superkingdom]|Firmicutes[phylum]|Clostridia[class]|Clostridiales[order]|Ruminococcaceae[family]|Ruminiclostridium[genus]|[Clostridium] sporosphaeroides[species]
OTU_33;size=15143	2.00E-110	89.02	292800	Bacteria[superkingdom]|Firmicutes[phylum]|Clostridia[class]|Clostridiales[order]|xxxx[family]|Flavonifractor[genus]|Flavonifractor plautii[species]
OTU_33;size=15143	2.00E-110	88.79	100176	Bacteria[superkingdom]|Firmicutes[phylum]|Clostridia[class]|Clostridiales[order]|Ruminococcaceae[family]|Papillibacter[genus]|Papillibacter cinnamivorans[species]
OTU_33;size=15143	2.00E-110	89.02	292800	Bacteria[superkingdom]|Firmicutes[phylum]|Clostridia[class]|Clostridiales[order]|xxxx[family]|Flavonifractor[genus]|Flavonifractor plautii[species]
OTU_33;size=15143	2.00E-110	89.26	33035	Bacteria[superkingdom]|Firmicutes[phylum]|Clostridia[class]|Clostridiales[order]|Lachnospiraceae[family]|Blautia[genus]|Blautia producta[species]
OTU_33;size=15143	1.00E-108	88.96	1121114	Bacteria[superkingdom]|Firmicutes[phylum]|Clostridia[class]|Clostridiales[order]|Lachnospiraceae[family]|Blautia[genus]|Blautia producta[species]
OTU_33;size=15143	1.00E-108	88.96	871664	Bacteria[superkingdom]|Firmicutes[phylum]|Clostridia[class]|Clostridiales[order]|Lachnospiraceae[family]|Blautia[genus]|Blautia stercoris[species]
OTU_33;size=15143	1.00E-108	88.96	1532	Bacteria[superkingdom]|Firmicutes[phylum]|Clostridia[class]|Clostridiales[order]|Lachnospiraceae[family]|Blautia[genus]|Blautia coccoides[species]
OTU_33;size=15143	1.00E-108	88.96	1121114	Bacteria[superkingdom]|Firmicutes[phylum]|Clostridia[class]|Clostridiales[order]|Lachnospiraceae[family]|Blautia[genus]|Blautia producta[species]
OTU_33;size=15143	3.00E-108	88.55	694434	Bacteria[superkingdom]|Firmicutes[phylum]|Clostridia[class]|Clostridiales[order]|Gracilibacteraceae[family]|Gracilibacter[genus]|Gracilibacter thermotolerans[species]
OTU_33;size=15143	3.00E-108	88.55	694434	Bacteria[superkingdom]|Firmicutes[phylum]|Clostridia[class]|Clostridiales[order]|Gracilibacteraceae[family]|Gracilibacter[genus]|Gracilibacter thermotolerans[species]
OTU_34;size=14928	1.00E-167	99.39	1541	Bacteria[superkingdom]|Firmicutes[phylum]|Clostridia[class]|Clostridiales[order]|Peptostreptococcaceae[family]|Terrisporobacter[genus]|Terrisporobacter mayombei[species]
OTU_34;size=14928	2.00E-164	98.78	1121315	Bacteria[superkingdom]|Firmicutes[phylum]|Clostridia[class]|Clostridiales[order]|Peptostreptococcaceae[family]|Terrisporobacter[genus]|Terrisporobacter glycolicus[species]
OTU_34;size=14928	1.00E-152	96.66	1368474	Bacteria[superkingdom]|Firmicutes[phylum]|Clostridia[class]|Clostridiales[order]|Peptostreptococcaceae[family]|Romboutsia[genus]|Romboutsia sedimentorum[species]
OTU_34;size=14928	1.00E-152	96.66	1490	Bacteria[superkingdom]|Firmicutes[phylum]|Clostridia[class]|Clostridiales[order]|Peptostreptococcaceae[family]|Paraclostridium[genus]|Paraclostridium bifermentans[species]
OTU_34;size=14928	4.00E-152	96.66	1121321	Bacteria[superkingdom]|Firmicutes[phylum]|Clostridia[class]|Clostridiales[order]|Peptostreptococcaceae[family]|Asaccharospora[genus]|Asaccharospora irregularis[species]
OTU_34;size=14928	5.00E-151	96.35	272563	Bacteria[superkingdom]|Firmicutes[phylum]|Clostridia[class]|Clostridiales[order]|Peptostreptococcaceae[family]|Clostridioides[genus]|Clostridioides difficile[species]
OTU_34;size=14928	5.00E-151	96.35	1121308	Bacteria[superkingdom]|Firmicutes[phylum]|Clostridia[class]|Clostridiales[order]|Peptostreptococcaceae[family]|Clostridioides[genus]|Clostridioides difficile[species]
OTU_34;size=14928	2.00E-150	96.35	1490	Bacteria[superkingdom]|Firmicutes[phylum]|Clostridia[class]|Clostridiales[order]|Peptostreptococcaceae[family]|Paraclostridium[genus]|Paraclostridium bifermentans[species]
OTU_34;size=14928	3.00E-149	96.05	261299	Bacteria[superkingdom]|Firmicutes[phylum]|Clostridia[class]|Clostridiales[order]|Peptostreptococcaceae[family]|Intestinibacter[genus]|Intestinibacter bartlettii[species]
OTU_34;size=14928	4.00E-147	95.74	1121308	Bacteria[superkingdom]|Firmicutes[phylum]|Clostridia[class]|Clostridiales[order]|Peptostreptococcaceae[family]|Clostridioides[genus]|Clostridioides difficile[species]
OTU_34;size=14928	5.00E-146	95.45	1115758	Bacteria[superkingdom]|Firmicutes[phylum]|Clostridia[class]|Clostridiales[order]|Peptostreptococcaceae[family]|Romboutsia[genus]|Romboutsia ilealis[species]
OTU_34;size=14928	5.00E-146	95.44	1737	Bacteria[superkingdom]|Firmicutes[phylum]|Clostridia[class]|Clostridiales[order]|Peptostreptococcaceae[family]|Peptoclostridium[genus]|[Eubacterium] tenue[species]
OTU_34;size=14928	5.00E-146	95.44	1737	Bacteria[superkingdom]|Firmicutes[phylum]|Clostridia[class]|Clostridiales[order]|Peptostreptococcaceae[family]|Peptoclostridium[genus]|[Eubacterium] tenue[species]
OTU_34;size=14928	5.00E-146	95.44	1737	Bacteria[superkingdom]|Firmicutes[phylum]|Clostridia[class]|Clostridiales[order]|Peptostreptococcaceae[family]|Peptoclostridium[genus]|[Eubacterium] tenue[species]
OTU_34;size=14928	5.00E-146	95.44	1737	Bacteria[superkingdom]|Firmicutes[phylum]|Clostridia[class]|Clostridiales[order]|Peptostreptococcaceae[family]|Peptoclostridium[genus]|[Eubacterium] tenue[species]
OTU_34;size=14928	5.00E-146	95.44	1737	Bacteria[superkingdom]|Firmicutes[phylum]|Clostridia[class]|Clostridiales[order]|Peptostreptococcaceae[family]|Peptoclostridium[genus]|[Eubacterium] tenue[species]
OTU_34;size=14928	5.00E-146	95.44	1737	Bacteria[superkingdom]|Firmicutes[phylum]|Clostridia[class]|Clostridiales[order]|Peptostreptococcaceae[family]|Peptoclostridium[genus]|[Eubacterium] tenue[species]
OTU_34;size=14928	2.00E-145	95.44	1490	Bacteria[superkingdom]|Firmicutes[phylum]|Clostridia[class]|Clostridiales[order]|Peptostreptococcaceae[family]|Paraclostridium[genus]|Paraclostridium bifermentans[species]
OTU_34;size=14928	3.00E-144	95.14	1505	Bacteria[superkingdom]|Firmicutes[phylum]|Clostridia[class]|Clostridiales[order]|Peptostreptococcaceae[family]|Paeniclostridium[genus]|Paeniclostridium sordellii[species]
OTU_34;size=14928	3.00E-144	95.14	1737	Bacteria[superkingdom]|Firmicutes[phylum]|Clostridia[class]|Clostridiales[order]|Peptostreptococcaceae[family]|Peptoclostridium[genus]|[Eubacterium] tenue[species]
OTU_34;size=14928	3.00E-144	95.14	1737	Bacteria[superkingdom]|Firmicutes[phylum]|Clostridia[class]|Clostridiales[order]|Peptostreptococcaceae[family]|Peptoclostridium[genus]|[Eubacterium] tenue[species]
OTU_34;size=14928	3.00E-144	95.14	1505	Bacteria[superkingdom]|Firmicutes[phylum]|Clostridia[class]|Clostridiales[order]|Peptostreptococcaceae[family]|Paeniclostridium[genus]|Paeniclostridium sordellii[species]
OTU_34;size=14928	9.00E-144	94.85	1121325	Bacteria[superkingdom]|Firmicutes[phylum]|Clostridia[class]|Clostridiales[order]|Peptostreptococcaceae[family]|Romboutsia[genus]|Romboutsia lituseburensis[species]
OTU_34;size=14928	1.00E-142	94.83	29358	Bacteria[superkingdom]|Firmicutes[phylum]|Clostridia[class]|Clostridiales[order]|Peptostreptococcaceae[family]|Paeniclostridium[genus]|Paeniclostridium ghonii[species]
OTU_34;size=14928	2.00E-140	94.53	29358	Bacteria[superkingdom]|Firmicutes[phylum]|Clostridia[class]|Clostridiales[order]|Peptostreptococcaceae[family]|Paeniclostridium[genus]|Paeniclostridium ghonii[species]
OTU_34;size=14928	3.00E-139	94.24	1159213	Bacteria[superkingdom]|Firmicutes[phylum]|Clostridia[class]|Clostridiales[order]|Peptostreptococcaceae[family]|Peptostreptococcus[genus]|Peptostreptococcus canis[species]
OTU_34;size=14928	3.00E-139	94.22	1540	Bacteria[superkingdom]|Firmicutes[phylum]|Clostridia[class]|Clostridiales[order]|Peptostreptococcaceae[family]|Clostridioides[genus]|Clostridioides mangenotii[species]
OTU_34;size=14928	1.00E-137	93.94	1261	Bacteria[superkingdom]|Firmicutes[phylum]|Clostridia[class]|Clostridiales[order]|Peptostreptococcaceae[family]|Peptostreptococcus[genus]|Peptostreptococcus anaerobius[species]
OTU_34;size=14928	6.00E-136	93.62	655607	Bacteria[superkingdom]|Firmicutes[phylum]|Clostridia[class]|Clostridiales[order]|Peptostreptococcaceae[family]|Tepidibacter[genus]|Tepidibacter mesophilus[species]
OTU_34;size=14928	6.00E-136	93.64	286803	Bacteria[superkingdom]|Firmicutes[phylum]|Clostridia[class]|Clostridiales[order]|Peptostreptococcaceae[family]|Sporacetigenium[genus]|Sporacetigenium mesophilum[species]
OTU_35;size=14289	4.00E-172	100	411470	Bacteria[superkingdom]|Firmicutes[phylum]|Clostridia[class]|Clostridiales[order]|Lachnospiraceae[family]|Blautia[genus]|[Ruminococcus] gnavus[species]
OTU_35;size=14289	2.00E-170	99.7	411470	Bacteria[superkingdom]|Firmicutes[phylum]|Clostridia[class]|Clostridiales[order]|Lachnospiraceae[family]|Blautia[genus]|[Ruminococcus] gnavus[species]
OTU_35;size=14289	2.00E-150	96.1	88431	Bacteria[superkingdom]|Firmicutes[phylum]|Clostridia[class]|Clostridiales[order]|Lachnospiraceae[family]|Dorea[genus]|Dorea longicatena[species]
OTU_35;size=14289	2.00E-150	96.08	29347	Bacteria[superkingdom]|Firmicutes[phylum]|Clostridia[class]|Clostridiales[order]|Lachnospiraceae[family]|Lachnoclostridium[genus]|[Clostridium] scindens[species]
OTU_35;size=14289	9.00E-149	95.78	29347	Bacteria[superkingdom]|Firmicutes[phylum]|Clostridia[class]|Clostridiales[order]|Lachnospiraceae[family]|Lachnoclostridium[genus]|[Clostridium] scindens[species]
OTU_35;size=14289	4.00E-147	95.48	1544	Bacteria[superkingdom]|Firmicutes[phylum]|Clostridia[class]|Clostridiales[order]|Lachnospiraceae[family]|Lachnoclostridium[genus]|[Clostridium] oroticum[species]
OTU_35;size=14289	4.00E-147	95.48	1544	Bacteria[superkingdom]|Firmicutes[phylum]|Clostridia[class]|Clostridiales[order]|Lachnospiraceae[family]|Lachnoclostridium[genus]|[Clostridium] oroticum[species]
OTU_35;size=14289	4.00E-147	95.47	1544	Bacteria[superkingdom]|Firmicutes[phylum]|Clostridia[class]|Clostridiales[order]|Lachnospiraceae[family]|Lachnoclostridium[genus]|[Clostridium] oroticum[species]
OTU_35;size=14289	4.00E-147	95.47	1544	Bacteria[superkingdom]|Firmicutes[phylum]|Clostridia[class]|Clostridiales[order]|Lachnospiraceae[family]|Lachnoclostridium[genus]|[Clostridium] oroticum[species]
OTU_35;size=14289	4.00E-147	95.48	1544	Bacteria[superkingdom]|Firmicutes[phylum]|Clostridia[class]|Clostridiales[order]|Lachnospiraceae[family]|Lachnoclostridium[genus]|[Clostridium] oroticum[species]
OTU_35;size=14289	4.00E-147	95.48	1544	Bacteria[superkingdom]|Firmicutes[phylum]|Clostridia[class]|Clostridiales[order]|Lachnospiraceae[family]|Lachnoclostridium[genus]|[Clostridium] oroticum[species]
OTU_35;size=14289	4.00E-147	95.48	1544	Bacteria[superkingdom]|Firmicutes[phylum]|Clostridia[class]|Clostridiales[order]|Lachnospiraceae[family]|Lachnoclostridium[genus]|[Clostridium] oroticum[species]
OTU_35;size=14289	4.00E-147	95.48	29347	Bacteria[superkingdom]|Firmicutes[phylum]|Clostridia[class]|Clostridiales[order]|Lachnospiraceae[family]|Lachnoclostridium[genus]|[Clostridium] scindens[species]
OTU_35;size=14289	2.00E-145	95.18	341220	Bacteria[superkingdom]|Firmicutes[phylum]|Clostridia[class]|Clostridiales[order]|Clostridiaceae[family]|Lactonifactor[genus]|Lactonifactor longoviformis[species]
OTU_35;size=14289	2.00E-145	95.18	553973	Bacteria[superkingdom]|Firmicutes[phylum]|Clostridia[class]|Clostridiales[order]|Lachnospiraceae[family]|Lachnoclostridium[genus]|[Clostridium] hylemonae[species]
OTU_35;size=14289	7.00E-145	95.18	89153	Bacteria[superkingdom]|Firmicutes[phylum]|Clostridia[class]|Clostridiales[order]|Lachnospiraceae[family]|Lachnoclostridium[genus]|[Clostridium] hylemonae[species]
OTU_35;size=14289	9.00E-144	94.88	39482	Bacteria[superkingdom]|Firmicutes[phylum]|Clostridia[class]|Clostridiales[order]|Lachnospiraceae[family]|Lachnoclostridium[genus]|[Eubacterium] contortum[species]
OTU_35;size=14289	9.00E-144	94.88	39482	Bacteria[superkingdom]|Firmicutes[phylum]|Clostridia[class]|Clostridiales[order]|Lachnospiraceae[family]|Lachnoclostridium[genus]|[Eubacterium] contortum[species]
OTU_35;size=14289	9.00E-144	94.86	180286	Bacteria[superkingdom]|Firmicutes[phylum]|Clostridia[class]|Clostridiales[order]|Lachnospiraceae[family]|Hespellia[genus]|Hespellia porcina[species]
OTU_35;size=14289	4.00E-142	94.58	290055	Bacteria[superkingdom]|Firmicutes[phylum]|Clostridia[class]|Clostridiales[order]|Lachnospiraceae[family]|Lachnoclostridium[genus]|[Eubacterium] fissicatena[species]
OTU_35;size=14289	4.00E-142	94.58	290055	Bacteria[superkingdom]|Firmicutes[phylum]|Clostridia[class]|Clostridiales[order]|Lachnospiraceae[family]|Lachnoclostridium[genus]|[Eubacterium] fissicatena[species]
OTU_35;size=14289	4.00E-142	94.58	290055	Bacteria[superkingdom]|Firmicutes[phylum]|Clostridia[class]|Clostridiales[order]|Lachnospiraceae[family]|Lachnoclostridium[genus]|[Eubacterium] fissicatena[species]
OTU_35;size=14289	4.00E-142	94.58	290055	Bacteria[superkingdom]|Firmicutes[phylum]|Clostridia[class]|Clostridiales[order]|Lachnospiraceae[family]|Lachnoclostridium[genus]|[Eubacterium] fissicatena[species]
OTU_35;size=14289	4.00E-142	94.58	290055	Bacteria[superkingdom]|Firmicutes[phylum]|Clostridia[class]|Clostridiales[order]|Lachnospiraceae[family]|Lachnoclostridium[genus]|[Eubacterium] fissicatena[species]
OTU_35;size=14289	4.00E-142	94.56	180164	Bacteria[superkingdom]|Firmicutes[phylum]|Clostridia[class]|Clostridiales[order]|Lachnospiraceae[family]|Blautia[genus]|Blautia schinkii[species]
OTU_35;size=14289	9.00E-139	93.96	1337051	Bacteria[superkingdom]|Firmicutes[phylum]|Clostridia[class]|Clostridiales[order]|Lachnospiraceae[family]|Murimonas[genus]|Murimonas intestini[species]
OTU_35;size=14289	9.00E-139	93.96	1121114	Bacteria[superkingdom]|Firmicutes[phylum]|Clostridia[class]|Clostridiales[order]|Lachnospiraceae[family]|Blautia[genus]|Blautia producta[species]
OTU_35;size=14289	9.00E-139	93.96	1532	Bacteria[superkingdom]|Firmicutes[phylum]|Clostridia[class]|Clostridiales[order]|Lachnospiraceae[family]|Blautia[genus]|Blautia coccoides[species]
OTU_35;size=14289	9.00E-139	93.96	1121114	Bacteria[superkingdom]|Firmicutes[phylum]|Clostridia[class]|Clostridiales[order]|Lachnospiraceae[family]|Blautia[genus]|Blautia producta[species]
OTU_35;size=14289	4.00E-137	93.66	1298596	Bacteria[superkingdom]|Firmicutes[phylum]|Clostridia[class]|Clostridiales[order]|Ruminococcaceae[family]|Ruminococcus[genus]|Ruminococcus faecis[species]
OTU_36;size=13570	4.00E-172	100	1064535	Bacteria[superkingdom]|Firmicutes[phylum]|Negativicutes[class]|Veillonellales[order]|Veillonellaceae[family]|Megasphaera[genus]|Megasphaera elsdenii[species]
OTU_36;size=13570	4.00E-172	100	1064535	Bacteria[superkingdom]|Firmicutes[phylum]|Negativicutes[class]|Veillonellales[order]|Veillonellaceae[family]|Megasphaera[genus]|Megasphaera elsdenii[species]
OTU_36;size=13570	4.00E-172	100	1064535	Bacteria[superkingdom]|Firmicutes[phylum]|Negativicutes[class]|Veillonellales[order]|Veillonellaceae[family]|Megasphaera[genus]|Megasphaera elsdenii[species]
OTU_36;size=13570	7.00E-170	99.7	907	Bacteria[superkingdom]|Firmicutes[phylum]|Negativicutes[class]|Veillonellales[order]|Veillonellaceae[family]|Megasphaera[genus]|Megasphaera elsdenii[species]
OTU_36;size=13570	2.00E-169	99.4	879612	Bacteria[superkingdom]|Firmicutes[phylum]|Negativicutes[class]|Veillonellales[order]|Veillonellaceae[family]|Megasphaera[genus]|Megasphaera indica[species]
OTU_36;size=13570	1.00E-147	95.5	187326	Bacteria[superkingdom]|Firmicutes[phylum]|Negativicutes[class]|Veillonellales[order]|Veillonellaceae[family]|Megasphaera[genus]|Megasphaera micronuciformis[species]
OTU_36;size=13570	4.00E-147	95.48	349095	Bacteria[superkingdom]|Firmicutes[phylum]|Negativicutes[class]|Veillonellales[order]|Veillonellaceae[family]|Megasphaera[genus]|Megasphaera paucivorans[species]
OTU_36;size=13570	4.00E-147	95.5	1122219	Bacteria[superkingdom]|Firmicutes[phylum]|Negativicutes[class]|Veillonellales[order]|Veillonellaceae[family]|Megasphaera[genus]|Megasphaera cerevisiae[species]
OTU_36;size=13570	4.00E-147	95.48	349095	Bacteria[superkingdom]|Firmicutes[phylum]|Negativicutes[class]|Veillonellales[order]|Veillonellaceae[family]|Megasphaera[genus]|Megasphaera paucivorans[species]
OTU_36;size=13570	4.00E-147	95.5	39029	Bacteria[superkingdom]|Firmicutes[phylum]|Negativicutes[class]|Veillonellales[order]|Veillonellaceae[family]|Megasphaera[genus]|Megasphaera cerevisiae[species]
OTU_36;size=13570	9.00E-144	94.91	349094	Bacteria[superkingdom]|Firmicutes[phylum]|Negativicutes[class]|Veillonellales[order]|Veillonellaceae[family]|Megasphaera[genus]|Megasphaera sueciensis[species]
OTU_36;size=13570	9.00E-144	94.91	156456	Bacteria[superkingdom]|Firmicutes[phylum]|Negativicutes[class]|Veillonellales[order]|Veillonellaceae[family]|Anaeroglobus[genus]|Anaeroglobus geminatus[species]
OTU_36;size=13570	4.00E-142	94.56	103892	Bacteria[superkingdom]|Firmicutes[phylum]|Negativicutes[class]|Veillonellales[order]|Veillonellaceae[family]|Veillonella[genus]|Veillonella ratti[species]
OTU_36;size=13570	4.00E-142	94.58	464322	Bacteria[superkingdom]|Firmicutes[phylum]|Negativicutes[class]|Veillonellales[order]|Veillonellaceae[family]|Veillonella[genus]|Veillonella magna[species]
OTU_36;size=13570	4.00E-142	94.56	103892	Bacteria[superkingdom]|Firmicutes[phylum]|Negativicutes[class]|Veillonellales[order]|Veillonellaceae[family]|Veillonella[genus]|Veillonella ratti[species]
OTU_36;size=13570	4.00E-142	94.56	103892	Bacteria[superkingdom]|Firmicutes[phylum]|Negativicutes[class]|Veillonellales[order]|Veillonellaceae[family]|Veillonella[genus]|Veillonella ratti[species]
OTU_36;size=13570	4.00E-142	94.56	103892	Bacteria[superkingdom]|Firmicutes[phylum]|Negativicutes[class]|Veillonellales[order]|Veillonellaceae[family]|Veillonella[genus]|Veillonella ratti[species]
OTU_36;size=13570	2.00E-141	94.33	349094	Bacteria[superkingdom]|Firmicutes[phylum]|Negativicutes[class]|Veillonellales[order]|Veillonellaceae[family]|Megasphaera[genus]|Megasphaera sueciensis[species]
OTU_36;size=13570	6.00E-141	94.26	103891	Bacteria[superkingdom]|Firmicutes[phylum]|Negativicutes[class]|Veillonellales[order]|Veillonellaceae[family]|Veillonella[genus]|Veillonella criceti[species]
OTU_36;size=13570	2.00E-140	94.29	103891	Bacteria[superkingdom]|Firmicutes[phylum]|Negativicutes[class]|Veillonellales[order]|Veillonellaceae[family]|Veillonella[genus]|Veillonella criceti[species]
OTU_36;size=13570	1.00E-137	93.69	419208	Bacteria[superkingdom]|Firmicutes[phylum]|Negativicutes[class]|Veillonellales[order]|Veillonellaceae[family]|Veillonella[genus]|Veillonella denticariosi[species]
OTU_36;size=13570	4.00E-137	93.69	479436	Bacteria[superkingdom]|Firmicutes[phylum]|Negativicutes[class]|Veillonellales[order]|Veillonellaceae[family]|Veillonella[genus]|Veillonella parvula[species]
OTU_36;size=13570	4.00E-137	93.69	1110546	Bacteria[superkingdom]|Firmicutes[phylum]|Negativicutes[class]|Veillonellales[order]|Veillonellaceae[family]|Veillonella[genus]|Veillonella tobetsuensis[species]
OTU_36;size=13570	4.00E-137	93.69	479436	Bacteria[superkingdom]|Firmicutes[phylum]|Negativicutes[class]|Veillonellales[order]|Veillonellaceae[family]|Veillonella[genus]|Veillonella parvula[species]
OTU_36;size=13570	4.00E-137	93.69	29466	Bacteria[superkingdom]|Firmicutes[phylum]|Negativicutes[class]|Veillonellales[order]|Veillonellaceae[family]|Veillonella[genus]|Veillonella parvula[species]
OTU_36;size=13570	4.00E-137	93.69	423477	Bacteria[superkingdom]|Firmicutes[phylum]|Negativicutes[class]|Veillonellales[order]|Veillonellaceae[family]|Veillonella[genus]|Veillonella rogosae[species]
OTU_36;size=13570	4.00E-137	93.69	248315	Bacteria[superkingdom]|Firmicutes[phylum]|Negativicutes[class]|Veillonellales[order]|Veillonellaceae[family]|Veillonella[genus]|Veillonella rodentium[species]
OTU_36;size=13570	4.00E-137	93.69	39777	Bacteria[superkingdom]|Firmicutes[phylum]|Negativicutes[class]|Veillonellales[order]|Veillonellaceae[family]|Veillonella[genus]|Veillonella atypica[species]
OTU_36;size=13570	4.00E-137	93.69	39777	Bacteria[superkingdom]|Firmicutes[phylum]|Negativicutes[class]|Veillonellales[order]|Veillonellaceae[family]|Veillonella[genus]|Veillonella atypica[species]
OTU_36;size=13570	4.00E-137	93.69	479436	Bacteria[superkingdom]|Firmicutes[phylum]|Negativicutes[class]|Veillonellales[order]|Veillonellaceae[family]|Veillonella[genus]|Veillonella parvula[species]
OTU_37;size=13025	2.00E-141	94.83	341225	Bacteria[superkingdom]|Firmicutes[phylum]|Erysipelotrichia[class]|Erysipelotrichales[order]|Erysipelotrichaceae[family]|Erysipelatoclostridium[genus]|[Clostridium] saccharogumia[species]
OTU_37;size=13025	3.00E-133	93.27	29348	Bacteria[superkingdom]|Firmicutes[phylum]|Erysipelotrichia[class]|Erysipelotrichales[order]|Erysipelotrichaceae[family]|Erysipelatoclostridium[genus]|[Clostridium] spiroforme[species]
OTU_37;size=13025	3.00E-133	93.33	1547	Bacteria[superkingdom]|Firmicutes[phylum]|Erysipelotrichia[class]|Erysipelotrichales[order]|Erysipelotrichaceae[family]|Erysipelatoclostridium[genus]|Erysipelatoclostridium ramosum[species]
OTU_37;size=13025	3.00E-133	93.33	1547	Bacteria[superkingdom]|Firmicutes[phylum]|Erysipelotrichia[class]|Erysipelotrichales[order]|Erysipelotrichaceae[family]|Erysipelatoclostridium[genus]|Erysipelatoclostridium ramosum[species]
OTU_37;size=13025	3.00E-133	93.29	69824	Bacteria[superkingdom]|Firmicutes[phylum]|Erysipelotrichia[class]|Erysipelotrichales[order]|Erysipelotrichaceae[family]|Erysipelatoclostridium[genus]|[Clostridium] cocleatum[species]
OTU_37;size=13025	2.00E-131	93.03	1297794	Bacteria[superkingdom]|Firmicutes[phylum]|Erysipelotrichia[class]|Erysipelotrichales[order]|Erysipelotrichaceae[family]|Coprobacillus[genus]|Coprobacillus cateniformis[species]
OTU_37;size=13025	2.00E-131	92.97	29348	Bacteria[superkingdom]|Firmicutes[phylum]|Erysipelotrichia[class]|Erysipelotrichales[order]|Erysipelotrichaceae[family]|Erysipelatoclostridium[genus]|[Clostridium] spiroforme[species]
OTU_37;size=13025	7.00E-130	92.68	428126	Bacteria[superkingdom]|Firmicutes[phylum]|Erysipelotrichia[class]|Erysipelotrichales[order]|Erysipelotrichaceae[family]|Erysipelatoclostridium[genus]|[Clostridium] spiroforme[species]
OTU_37;size=13025	3.00E-114	90.03	100886	Bacteria[superkingdom]|Firmicutes[phylum]|Erysipelotrichia[class]|Erysipelotrichales[order]|Erysipelotrichaceae[family]|Catenibacterium[genus]|Catenibacterium mitsuokai[species]
OTU_37;size=13025	3.00E-113	89.73	1410657	Bacteria[superkingdom]|Firmicutes[phylum]|Erysipelotrichia[class]|Erysipelotrichales[order]|Erysipelotrichaceae[family]|Kandleria[genus]|Kandleria vitulina[species]
OTU_37;size=13025	2.00E-101	87.61	322505	Bacteria[superkingdom]|Firmicutes[phylum]|Bacilli[class]|Lactobacillales[order]|Lactobacillaceae[family]|Sharpea[genus]|Sharpea azabuensis[species]
OTU_37;size=13025	2.00E-86	84.89	999415	Bacteria[superkingdom]|Firmicutes[phylum]|Erysipelotrichia[class]|Erysipelotrichales[order]|Erysipelotrichaceae[family]|Eggerthia[genus]|Eggerthia catenaformis[species]
OTU_37;size=13025	6.00E-86	87.29	334122	Bacteria[superkingdom]|Tenericutes[phylum]|Mollicutes[class]|Entomoplasmatales[order]|Spiroplasmataceae[family]|Spiroplasma[genus]|Spiroplasma leucomae[species]
OTU_37;size=13025	6.00E-86	87.29	1114980	Bacteria[superkingdom]|Tenericutes[phylum]|Mollicutes[class]|Entomoplasmatales[order]|Spiroplasmataceae[family]|Spiroplasma[genus]|Spiroplasma atrichopogonis[species]
OTU_37;size=13025	6.00E-86	87.29	1276259	Bacteria[superkingdom]|Tenericutes[phylum]|Mollicutes[class]|Entomoplasmatales[order]|Spiroplasmataceae[family]|Spiroplasma[genus]|Spiroplasma phoeniceum[species]
OTU_37;size=13025	6.00E-86	87.29	216939	Bacteria[superkingdom]|Tenericutes[phylum]|Mollicutes[class]|Entomoplasmatales[order]|Spiroplasmataceae[family]|Spiroplasma[genus]|Spiroplasma insolitum[species]
OTU_37;size=13025	6.00E-86	87.29	2134	Bacteria[superkingdom]|Tenericutes[phylum]|Mollicutes[class]|Entomoplasmatales[order]|Spiroplasmataceae[family]|Spiroplasma[genus]|Spiroplasma melliferum[species]
OTU_37;size=13025	3.00E-84	86.94	1276227;1276229	Bacteria[superkingdom]|Tenericutes[phylum]|Mollicutes[class]|Entomoplasmatales[order]|Spiroplasmataceae[family]|Spiroplasma[genus]|Spiroplasma chrysopicola[species]
OTU_37;size=13025	3.00E-84	86.94	216945	Bacteria[superkingdom]|Tenericutes[phylum]|Mollicutes[class]|Entomoplasmatales[order]|Spiroplasmataceae[family]|Spiroplasma[genus]|Spiroplasma syrphidicola[species]
OTU_37;size=13025	3.00E-84	86.94	216933	Bacteria[superkingdom]|Tenericutes[phylum]|Mollicutes[class]|Entomoplasmatales[order]|Spiroplasmataceae[family]|Spiroplasma[genus]|Spiroplasma chrysopicola[species]
OTU_37;size=13025	1.00E-83	87.96	743698	Bacteria[superkingdom]|Tenericutes[phylum]|Mollicutes[class]|Entomoplasmatales[order]|Spiroplasmataceae[family]|Spiroplasma[genus]|Spiroplasma eriocheiris[species]
OTU_37;size=13025	1.00E-83	87.96	838561	Bacteria[superkingdom]|Tenericutes[phylum]|Mollicutes[class]|Entomoplasmatales[order]|Spiroplasmataceae[family]|Spiroplasma[genus]|Spiroplasma mirum[species]
OTU_37;size=13025	1.00E-83	87.96	838561	Bacteria[superkingdom]|Tenericutes[phylum]|Mollicutes[class]|Entomoplasmatales[order]|Spiroplasmataceae[family]|Spiroplasma[genus]|Spiroplasma mirum[species]
OTU_37;size=13025	1.00E-83	86.6	2138	Bacteria[superkingdom]|Tenericutes[phylum]|Mollicutes[class]|Entomoplasmatales[order]|Spiroplasmataceae[family]|Spiroplasma[genus]|Spiroplasma poulsonii[species]
OTU_37;size=13025	5.00E-82	85.91	650150	Bacteria[superkingdom]|Firmicutes[phylum]|Erysipelotrichia[class]|Erysipelotrichales[order]|Erysipelotrichaceae[family]|Erysipelothrix[genus]|Erysipelothrix rhusiopathiae[species]
OTU_37;size=13025	5.00E-82	85.91	1121874	Bacteria[superkingdom]|Firmicutes[phylum]|Erysipelotrichia[class]|Erysipelotrichales[order]|Erysipelotrichaceae[family]|Erysipelothrix[genus]|Erysipelothrix tonsillarum[species]
OTU_37;size=13025	5.00E-82	85.91	1121874	Bacteria[superkingdom]|Firmicutes[phylum]|Erysipelotrichia[class]|Erysipelotrichales[order]|Erysipelotrichaceae[family]|Erysipelothrix[genus]|Erysipelothrix tonsillarum[species]
OTU_37;size=13025	5.00E-82	85.91	225084	Bacteria[superkingdom]|Firmicutes[phylum]|Erysipelotrichia[class]|Erysipelotrichales[order]|Erysipelotrichaceae[family]|Erysipelothrix[genus]|Erysipelothrix inopinata[species]
OTU_37;size=13025	5.00E-82	85.91	1648	Bacteria[superkingdom]|Firmicutes[phylum]|Erysipelotrichia[class]|Erysipelotrichales[order]|Erysipelotrichaceae[family]|Erysipelothrix[genus]|Erysipelothrix rhusiopathiae[species]
OTU_37;size=13025	2.00E-81	85.43	1034346	Bacteria[superkingdom]|Firmicutes[phylum]|Erysipelotrichia[class]|Erysipelotrichales[order]|Erysipelotrichaceae[family]|Dielma[genus]|Dielma fastidiosa[species]
OTU_38;size=12654	9.00E-169	99.7	820	Bacteria[superkingdom]|Bacteroidetes[phylum]|Bacteroidia[class]|Bacteroidales[order]|Bacteroidaceae[family]|Bacteroides[genus]|Bacteroides uniformis[species]
OTU_38;size=12654	9.00E-169	99.7	820	Bacteria[superkingdom]|Bacteroidetes[phylum]|Bacteroidia[class]|Bacteroidales[order]|Bacteroidaceae[family]|Bacteroides[genus]|Bacteroides uniformis[species]
OTU_38;size=12654	4.00E-167	99.39	1236512	Bacteria[superkingdom]|Bacteroidetes[phylum]|Bacteroidia[class]|Bacteroidales[order]|Bacteroidaceae[family]|Bacteroides[genus]|Bacteroides rodentium[species]
OTU_38;size=12654	2.00E-165	99.09	1236512	Bacteria[superkingdom]|Bacteroidetes[phylum]|Bacteroidia[class]|Bacteroidales[order]|Bacteroidaceae[family]|Bacteroides[genus]|Bacteroides rodentium[species]
OTU_38;size=12654	2.00E-160	98.17	763034	Bacteria[superkingdom]|Bacteroidetes[phylum]|Bacteroidia[class]|Bacteroidales[order]|Bacteroidaceae[family]|Bacteroides[genus]|Bacteroides fluxus[species]
OTU_38;size=12654	2.00E-160	98.17	763034	Bacteria[superkingdom]|Bacteroidetes[phylum]|Bacteroidia[class]|Bacteroidales[order]|Bacteroidaceae[family]|Bacteroides[genus]|Bacteroides fluxus[species]
OTU_38;size=12654	4.00E-157	97.56	1236514	Bacteria[superkingdom]|Bacteroidetes[phylum]|Bacteroidia[class]|Bacteroidales[order]|Bacteroidaceae[family]|Bacteroides[genus]|Bacteroides stercorirosoris[species]
OTU_38;size=12654	4.00E-157	97.56	742727	Bacteria[superkingdom]|Bacteroidetes[phylum]|Bacteroidia[class]|Bacteroidales[order]|Bacteroidaceae[family]|Bacteroides[genus]|Bacteroides oleiciplenus[species]
OTU_38;size=12654	4.00E-157	97.56	742727	Bacteria[superkingdom]|Bacteroidetes[phylum]|Bacteroidia[class]|Bacteroidales[order]|Bacteroidaceae[family]|Bacteroides[genus]|Bacteroides oleiciplenus[species]
OTU_38;size=12654	4.00E-152	96.65	246787	Bacteria[superkingdom]|Bacteroidetes[phylum]|Bacteroidia[class]|Bacteroidales[order]|Bacteroidaceae[family]|Bacteroides[genus]|Bacteroides cellulosilyticus[species]
OTU_38;size=12654	4.00E-152	96.65	537012	Bacteria[superkingdom]|Bacteroidetes[phylum]|Bacteroidia[class]|Bacteroidales[order]|Bacteroidaceae[family]|Bacteroides[genus]|Bacteroides cellulosilyticus[species]
OTU_38;size=12654	2.00E-150	96.34	1236513	Bacteria[superkingdom]|Bacteroidetes[phylum]|Bacteroidia[class]|Bacteroidales[order]|Bacteroidaceae[family]|Bacteroides[genus]|Bacteroides faecichinchillae[species]
OTU_38;size=12654	2.00E-150	96.34	1077285	Bacteria[superkingdom]|Bacteroidetes[phylum]|Bacteroidia[class]|Bacteroidales[order]|Bacteroidaceae[family]|Bacteroides[genus]|Bacteroides faecis[species]
OTU_38;size=12654	2.00E-150	96.34	818	Bacteria[superkingdom]|Bacteroidetes[phylum]|Bacteroidia[class]|Bacteroidales[order]|Bacteroidaceae[family]|Bacteroides[genus]|Bacteroides thetaiotaomicron[species]
OTU_38;size=12654	2.00E-150	96.34	1077285	Bacteria[superkingdom]|Bacteroidetes[phylum]|Bacteroidia[class]|Bacteroidales[order]|Bacteroidaceae[family]|Bacteroides[genus]|Bacteroides faecis[species]
OTU_38;size=12654	2.00E-150	96.34	329854	Bacteria[superkingdom]|Bacteroidetes[phylum]|Bacteroidia[class]|Bacteroidales[order]|Bacteroidaceae[family]|Bacteroides[genus]|Bacteroides intestinalis[species]
OTU_38;size=12654	3.00E-149	96.04	28113	Bacteria[superkingdom]|Bacteroidetes[phylum]|Bacteroidia[class]|Bacteroidales[order]|Bacteroidaceae[family]|Bacteroides[genus]|Bacteroides heparinolyticus[species]
OTU_38;size=12654	9.00E-149	96.05	818	Bacteria[superkingdom]|Bacteroidetes[phylum]|Bacteroidia[class]|Bacteroidales[order]|Bacteroidaceae[family]|Bacteroides[genus]|Bacteroides thetaiotaomicron[species]
OTU_38;size=12654	9.00E-149	96.04	291644	Bacteria[superkingdom]|Bacteroidetes[phylum]|Bacteroidia[class]|Bacteroidales[order]|Bacteroidaceae[family]|Bacteroides[genus]|Bacteroides salyersiae[species]
OTU_38;size=12654	9.00E-149	96.04	47678	Bacteria[superkingdom]|Bacteroidetes[phylum]|Bacteroidia[class]|Bacteroidales[order]|Bacteroidaceae[family]|Bacteroides[genus]|Bacteroides caccae[species]
OTU_38;size=12654	9.00E-149	96.04	47678	Bacteria[superkingdom]|Bacteroidetes[phylum]|Bacteroidia[class]|Bacteroidales[order]|Bacteroidaceae[family]|Bacteroides[genus]|Bacteroides caccae[species]
OTU_38;size=12654	4.00E-147	95.73	1445607	Bacteria[superkingdom]|Bacteroidetes[phylum]|Bacteroidia[class]|Bacteroidales[order]|Bacteroidaceae[family]|Bacteroides[genus]|Bacteroides reticulotermitis[species]
OTU_38;size=12654	4.00E-147	95.73	28111	Bacteria[superkingdom]|Bacteroidetes[phylum]|Bacteroidia[class]|Bacteroidales[order]|Bacteroidaceae[family]|Bacteroides[genus]|Bacteroides eggerthii[species]
OTU_38;size=12654	4.00E-147	95.73	338188	Bacteria[superkingdom]|Bacteroidetes[phylum]|Bacteroidia[class]|Bacteroidales[order]|Bacteroidaceae[family]|Bacteroides[genus]|Bacteroides finegoldii[species]
OTU_38;size=12654	4.00E-147	95.73	291644	Bacteria[superkingdom]|Bacteroidetes[phylum]|Bacteroidia[class]|Bacteroidales[order]|Bacteroidaceae[family]|Bacteroides[genus]|Bacteroides salyersiae[species]
OTU_38;size=12654	4.00E-147	95.73	28111	Bacteria[superkingdom]|Bacteroidetes[phylum]|Bacteroidia[class]|Bacteroidales[order]|Bacteroidaceae[family]|Bacteroides[genus]|Bacteroides eggerthii[species]
OTU_38;size=12654	2.00E-145	95.43	295405	Bacteria[superkingdom]|Bacteroidetes[phylum]|Bacteroidia[class]|Bacteroidales[order]|Bacteroidaceae[family]|Bacteroides[genus]|Bacteroides fragilis[species]
OTU_38;size=12654	2.00E-145	95.43	817	Bacteria[superkingdom]|Bacteroidetes[phylum]|Bacteroidia[class]|Bacteroidales[order]|Bacteroidaceae[family]|Bacteroides[genus]|Bacteroides fragilis[species]
OTU_38;size=12654	2.00E-145	95.43	817	Bacteria[superkingdom]|Bacteroidetes[phylum]|Bacteroidia[class]|Bacteroidales[order]|Bacteroidaceae[family]|Bacteroides[genus]|Bacteroides fragilis[species]
OTU_38;size=12654	2.00E-145	95.43	817	Bacteria[superkingdom]|Bacteroidetes[phylum]|Bacteroidia[class]|Bacteroidales[order]|Bacteroidaceae[family]|Bacteroides[genus]|Bacteroides fragilis[species]
OTU_39;size=11878	2.00E-170	99.7	411459	Bacteria[superkingdom]|Firmicutes[phylum]|Clostridia[class]|Clostridiales[order]|Lachnospiraceae[family]|Blautia[genus]|Blautia obeum[species]
OTU_39;size=11878	2.00E-170	99.7	40520	Bacteria[superkingdom]|Firmicutes[phylum]|Clostridia[class]|Clostridiales[order]|Lachnospiraceae[family]|Blautia[genus]|Blautia obeum[species]
OTU_39;size=11878	2.00E-155	96.98	1337051	Bacteria[superkingdom]|Firmicutes[phylum]|Clostridia[class]|Clostridiales[order]|Lachnospiraceae[family]|Murimonas[genus]|Murimonas intestini[species]
OTU_39;size=11878	2.00E-155	96.98	871664	Bacteria[superkingdom]|Firmicutes[phylum]|Clostridia[class]|Clostridiales[order]|Lachnospiraceae[family]|Blautia[genus]|Blautia stercoris[species]
OTU_39;size=11878	2.00E-150	96.07	180164	Bacteria[superkingdom]|Firmicutes[phylum]|Clostridia[class]|Clostridiales[order]|Lachnospiraceae[family]|Blautia[genus]|Blautia schinkii[species]
OTU_39;size=11878	9.00E-149	95.8	871665	Bacteria[superkingdom]|Firmicutes[phylum]|Clostridia[class]|Clostridiales[order]|Lachnospiraceae[family]|Blautia[genus]|Blautia faecis[species]
OTU_39;size=11878	1.00E-147	95.18	89014	Bacteria[superkingdom]|Firmicutes[phylum]|Clostridia[class]|Clostridiales[order]|Lachnospiraceae[family]|Blautia[genus]|Blautia luti[species]
OTU_39;size=11878	4.00E-147	95.47	537007	Bacteria[superkingdom]|Firmicutes[phylum]|Clostridia[class]|Clostridiales[order]|Lachnospiraceae[family]|Blautia[genus]|Blautia hansenii[species]
OTU_39;size=11878	6.00E-146	95.17	649762	Bacteria[superkingdom]|Firmicutes[phylum]|Clostridia[class]|Clostridiales[order]|Lachnospiraceae[family]|Blautia[genus]|Blautia luti[species]
OTU_39;size=11878	2.00E-145	95.17	1121114	Bacteria[superkingdom]|Firmicutes[phylum]|Clostridia[class]|Clostridiales[order]|Lachnospiraceae[family]|Blautia[genus]|Blautia producta[species]
OTU_39;size=11878	2.00E-145	95.17	536633	Bacteria[superkingdom]|Firmicutes[phylum]|Clostridia[class]|Clostridiales[order]|Lachnospiraceae[family]|Blautia[genus]|Blautia glucerasea[species]
OTU_39;size=11878	2.00E-145	95.17	1532	Bacteria[superkingdom]|Firmicutes[phylum]|Clostridia[class]|Clostridiales[order]|Lachnospiraceae[family]|Blautia[genus]|Blautia coccoides[species]
OTU_39;size=11878	2.00E-145	95.17	1298596	Bacteria[superkingdom]|Firmicutes[phylum]|Clostridia[class]|Clostridiales[order]|Ruminococcaceae[family]|Ruminococcus[genus]|Ruminococcus faecis[species]
OTU_39;size=11878	2.00E-145	95.17	536633	Bacteria[superkingdom]|Firmicutes[phylum]|Clostridia[class]|Clostridiales[order]|Lachnospiraceae[family]|Blautia[genus]|Blautia glucerasea[species]
OTU_39;size=11878	2.00E-145	95.17	1121114	Bacteria[superkingdom]|Firmicutes[phylum]|Clostridia[class]|Clostridiales[order]|Lachnospiraceae[family]|Blautia[genus]|Blautia producta[species]
OTU_39;size=11878	9.00E-144	94.89	84030	Bacteria[superkingdom]|Firmicutes[phylum]|Clostridia[class]|Clostridiales[order]|Lachnospiraceae[family]|Lachnoclostridium[genus]|[Clostridium] saccharolyticum[species]
OTU_39;size=11878	9.00E-144	94.86	1150298	Bacteria[superkingdom]|Firmicutes[phylum]|Clostridia[class]|Clostridiales[order]|Lachnospiraceae[family]|Fusicatenibacter[genus]|Fusicatenibacter saccharivorans[species]
OTU_39;size=11878	9.00E-144	94.86	154046	Bacteria[superkingdom]|Firmicutes[phylum]|Clostridia[class]|Clostridiales[order]|Clostridiaceae[family]|Hungatella[genus]|Hungatella hathewayi[species]
OTU_39;size=11878	9.00E-144	94.89	1286362	Bacteria[superkingdom]|Firmicutes[phylum]|Clostridia[class]|Clostridiales[order]|Lachnospiraceae[family]|Lachnoclostridium[genus]|[Clostridium] celerecrescens[species]
OTU_39;size=11878	9.00E-144	94.89	1286362	Bacteria[superkingdom]|Firmicutes[phylum]|Clostridia[class]|Clostridiales[order]|Lachnospiraceae[family]|Lachnoclostridium[genus]|[Clostridium] celerecrescens[species]
OTU_39;size=11878	9.00E-144	94.89	1297793	Bacteria[superkingdom]|Firmicutes[phylum]|Clostridia[class]|Clostridiales[order]|Lachnospiraceae[family]|Lachnoclostridium[genus]|[Clostridium] sphenoides[species]
OTU_39;size=11878	9.00E-144	94.89	84030	Bacteria[superkingdom]|Firmicutes[phylum]|Clostridia[class]|Clostridiales[order]|Lachnospiraceae[family]|Lachnoclostridium[genus]|[Clostridium] saccharolyticum[species]
OTU_39;size=11878	9.00E-144	94.89	58134	Bacteria[superkingdom]|Firmicutes[phylum]|Clostridia[class]|Clostridiales[order]|Lachnospiraceae[family]|Lachnoclostridium[genus]|[Desulfotomaculum] guttoideum[species]
OTU_39;size=11878	9.00E-144	94.86	33035	Bacteria[superkingdom]|Firmicutes[phylum]|Clostridia[class]|Clostridiales[order]|Lachnospiraceae[family]|Blautia[genus]|Blautia producta[species]
OTU_39;size=11878	4.00E-142	94.58	1121115	Bacteria[superkingdom]|Firmicutes[phylum]|Clostridia[class]|Clostridiales[order]|Lachnospiraceae[family]|Blautia[genus]|Blautia wexlerae[species]
OTU_39;size=11878	4.00E-142	94.56	180332	Bacteria[superkingdom]|Firmicutes[phylum]|Clostridia[class]|Clostridiales[order]|Lachnospiraceae[family]|Robinsoniella[genus]|Robinsoniella peoriensis[species]
OTU_39;size=11878	2.00E-141	94.59	36832	Bacteria[superkingdom]|Firmicutes[phylum]|Clostridia[class]|Clostridiales[order]|Lachnospiraceae[family]|Lachnoclostridium[genus]|[Clostridium] aerotolerans[species]
OTU_39;size=11878	6.00E-141	94.29	29375	Bacteria[superkingdom]|Firmicutes[phylum]|Clostridia[class]|Clostridiales[order]|Lachnospiraceae[family]|Lachnoclostridium[genus]|[Clostridium] xylanolyticum[species]
OTU_39;size=11878	2.00E-140	94.31	1297793	Bacteria[superkingdom]|Firmicutes[phylum]|Clostridia[class]|Clostridiales[order]|Lachnospiraceae[family]|Lachnoclostridium[genus]|[Clostridium] sphenoides[species]
OTU_39;size=11878	2.00E-140	94.28	384636	Bacteria[superkingdom]|Bacteroidetes[phylum]|Bacteroidia[class]|Bacteroidales[order]|Bacteroidaceae[family]|Bacteroides[genus]|Bacteroides xylanolyticus[species]
OTU_40;size=11821	4.00E-147	95.47	290054	Bacteria[superkingdom]|Firmicutes[phylum]|Clostridia[class]|Clostridiales[order]|Eubacteriaceae[family]|Eubacterium[genus]|Eubacterium coprostanoligenes[species]
OTU_40;size=11821	9.00E-124	91.29	213810	Bacteria[superkingdom]|Firmicutes[phylum]|Clostridia[class]|Clostridiales[order]|Ruminococcaceae[family]|Ruminococcus[genus]|Ruminococcus champanellensis[species]
OTU_40;size=11821	9.00E-124	91.29	213810	Bacteria[superkingdom]|Firmicutes[phylum]|Clostridia[class]|Clostridiales[order]|Ruminococcaceae[family]|Ruminococcus[genus]|Ruminococcus champanellensis[species]
OTU_40;size=11821	2.00E-115	89.76	40519	Bacteria[superkingdom]|Firmicutes[phylum]|Clostridia[class]|Clostridiales[order]|Ruminococcaceae[family]|Ruminococcus[genus]|Ruminococcus callidus[species]
OTU_40;size=11821	3.00E-114	89.46	1265	Bacteria[superkingdom]|Firmicutes[phylum]|Clostridia[class]|Clostridiales[order]|Ruminococcaceae[family]|Ruminococcus[genus]|Ruminococcus flavefaciens[species]
OTU_40;size=11821	1.00E-113	89.49	697329	Bacteria[superkingdom]|Firmicutes[phylum]|Clostridia[class]|Clostridiales[order]|Ruminococcaceae[family]|Ruminococcus[genus]|Ruminococcus albus[species]
OTU_40;size=11821	1.00E-113	89.49	1264	Bacteria[superkingdom]|Firmicutes[phylum]|Clostridia[class]|Clostridiales[order]|Ruminococcaceae[family]|Ruminococcus[genus]|Ruminococcus albus[species]
OTU_40;size=11821	1.00E-113	89.49	697329	Bacteria[superkingdom]|Firmicutes[phylum]|Clostridia[class]|Clostridiales[order]|Ruminococcaceae[family]|Ruminococcus[genus]|Ruminococcus albus[species]
OTU_40;size=11821	1.00E-113	89.49	697329	Bacteria[superkingdom]|Firmicutes[phylum]|Clostridia[class]|Clostridiales[order]|Ruminococcaceae[family]|Ruminococcus[genus]|Ruminococcus albus[species]
OTU_40;size=11821	1.00E-112	89.63	717961	Bacteria[superkingdom]|Firmicutes[phylum]|Clostridia[class]|Clostridiales[order]|Ruminococcaceae[family]|Ruminiclostridium[genus]|[Eubacterium] siraeum[species]
OTU_40;size=11821	7.00E-110	88.79	663278	Bacteria[superkingdom]|Firmicutes[phylum]|Clostridia[class]|Clostridiales[order]|Ruminococcaceae[family]|Ethanoligenens[genus]|Ethanoligenens harbinense[species]
OTU_40;size=11821	7.00E-110	88.79	663278	Bacteria[superkingdom]|Firmicutes[phylum]|Clostridia[class]|Clostridiales[order]|Ruminococcaceae[family]|Ethanoligenens[genus]|Ethanoligenens harbinense[species]
OTU_40;size=11821	1.00E-107	89.31	39492	Bacteria[superkingdom]|Firmicutes[phylum]|Clostridia[class]|Clostridiales[order]|Ruminococcaceae[family]|Ruminiclostridium[genus]|[Eubacterium] siraeum[species]
OTU_40;size=11821	2.00E-106	88.22	663278	Bacteria[superkingdom]|Firmicutes[phylum]|Clostridia[class]|Clostridiales[order]|Ruminococcaceae[family]|Ethanoligenens[genus]|Ethanoligenens harbinense[species]
OTU_40;size=11821	2.00E-106	89.24	1535	Bacteria[superkingdom]|Firmicutes[phylum]|Clostridia[class]|Clostridiales[order]|Ruminococcaceae[family]|Ruminiclostridium[genus]|[Clostridium] leptum[species]
OTU_40;size=11821	2.00E-105	90.07	40518	Bacteria[superkingdom]|Firmicutes[phylum]|Clostridia[class]|Clostridiales[order]|Ruminococcaceae[family]|Ruminococcus[genus]|Ruminococcus bromii[species]
OTU_40;size=11821	8.00E-105	88.02	169435	Bacteria[superkingdom]|Firmicutes[phylum]|Clostridia[class]|Clostridiales[order]|Ruminococcaceae[family]|Anaerotruncus[genus]|Anaerotruncus colihominis[species]
OTU_40;size=11821	3.00E-104	89.61	84026	Bacteria[superkingdom]|Firmicutes[phylum]|Clostridia[class]|Clostridiales[order]|Ruminococcaceae[family]|Ruminiclostridium[genus]|[Clostridium] methylpentosum[species]
OTU_40;size=11821	1.00E-102	87.77	1297617	Bacteria[superkingdom]|Firmicutes[phylum]|Clostridia[class]|Clostridiales[order]|xxxx[family]|Intestinimonas[genus]|Intestinimonas butyriciproducens[species]
OTU_40;size=11821	2.00E-101	87.31	1549	Bacteria[superkingdom]|Firmicutes[phylum]|Clostridia[class]|Clostridiales[order]|Ruminococcaceae[family]|Ruminiclostridium[genus]|[Clostridium] sporosphaeroides[species]
OTU_40;size=11821	2.00E-100	88.01	47246	Bacteria[superkingdom]|Firmicutes[phylum]|Clostridia[class]|Clostridiales[order]|Ruminococcaceae[family]|Ruminiclostridium[genus]|[Clostridium] viride[species]
OTU_40;size=11821	8.00E-100	88.01	100176	Bacteria[superkingdom]|Firmicutes[phylum]|Clostridia[class]|Clostridiales[order]|Ruminococcaceae[family]|Papillibacter[genus]|Papillibacter cinnamivorans[species]
OTU_40;size=11821	1.00E-98	86.67	44749	Bacteria[superkingdom]|Firmicutes[phylum]|Clostridia[class]|Clostridiales[order]|Ruminococcaceae[family]|Sporobacter[genus]|Sporobacter termitidis[species]
OTU_40;size=11821	4.00E-98	86.67	29343	Bacteria[superkingdom]|Firmicutes[phylum]|Clostridia[class]|Clostridiales[order]|Ruminococcaceae[family]|Ruminiclostridium[genus]|[Clostridium] cellulosi[species]
OTU_40;size=11821	1.00E-97	88.31	258515	Bacteria[superkingdom]|Firmicutes[phylum]|Clostridia[class]|Clostridiales[order]|Ruminococcaceae[family]|Acetanaerobacterium[genus]|Acetanaerobacterium elongatum[species]
OTU_40;size=11821	1.00E-92	85.67	52226	Bacteria[superkingdom]|Firmicutes[phylum]|Negativicutes[class]|Selenomonadales[order]|Selenomonadaceae[family]|Mitsuokella[genus]|Mitsuokella multacida[species]
OTU_40;size=11821	8.00E-90	85.37	1515	Bacteria[superkingdom]|Firmicutes[phylum]|Clostridia[class]|Clostridiales[order]|Ruminococcaceae[family]|Ruminiclostridium[genus]|Ruminiclostridium thermocellum[species]
OTU_40;size=11821	8.00E-90	85.37	637887	Bacteria[superkingdom]|Firmicutes[phylum]|Clostridia[class]|Clostridiales[order]|Ruminococcaceae[family]|Ruminiclostridium[genus]|Ruminiclostridium thermocellum[species]
OTU_40;size=11821	8.00E-90	85.29	682400	Bacteria[superkingdom]|Firmicutes[phylum]|Clostridia[class]|Clostridiales[order]|xxxx[family]|Natranaerovirga[genus]|Natranaerovirga pectinivora[species]
OTU_40;size=11821	8.00E-90	85.37	1515	Bacteria[superkingdom]|Firmicutes[phylum]|Clostridia[class]|Clostridiales[order]|Ruminococcaceae[family]|Ruminiclostridium[genus]|Ruminiclostridium thermocellum[species]
OTU_41;size=11643	1.00E-108	88.55	871738	Bacteria[superkingdom]|Firmicutes[phylum]|Clostridia[class]|Clostridiales[order]|Peptococcaceae[family]|Dehalobacter[genus]|Dehalobacter restrictus[species]
OTU_41;size=11643	5.00E-107	88.29	1131462;1147129	Bacteria[superkingdom]|Firmicutes[phylum]|Clostridia[class]|Clostridiales[order]|Peptococcaceae[family]|Dehalobacter[genus]|Dehalobacter sp. CF[species]
OTU_41;size=11643	6.00E-106	91.58	694434	Bacteria[superkingdom]|Firmicutes[phylum]|Clostridia[class]|Clostridiales[order]|Gracilibacteraceae[family]|Gracilibacter[genus]|Gracilibacter thermotolerans[species]
OTU_41;size=11643	6.00E-106	91.58	694434	Bacteria[superkingdom]|Firmicutes[phylum]|Clostridia[class]|Clostridiales[order]|Gracilibacteraceae[family]|Gracilibacter[genus]|Gracilibacter thermotolerans[species]
OTU_41;size=11643	6.00E-106	91.58	694434	Bacteria[superkingdom]|Firmicutes[phylum]|Clostridia[class]|Clostridiales[order]|Gracilibacteraceae[family]|Gracilibacter[genus]|Gracilibacter thermotolerans[species]
OTU_41;size=11643	6.00E-106	91.58	694434	Bacteria[superkingdom]|Firmicutes[phylum]|Clostridia[class]|Clostridiales[order]|Gracilibacteraceae[family]|Gracilibacter[genus]|Gracilibacter thermotolerans[species]
OTU_41;size=11643	2.00E-105	87.95	51197	Bacteria[superkingdom]|Firmicutes[phylum]|Clostridia[class]|Clostridiales[order]|Peptococcaceae[family]|Syntrophobotulus[genus]|Syntrophobotulus glycolicus[species]
OTU_41;size=11643	8.00E-105	87.95	871738	Bacteria[superkingdom]|Firmicutes[phylum]|Clostridia[class]|Clostridiales[order]|Peptococcaceae[family]|Dehalobacter[genus]|Dehalobacter restrictus[species]
OTU_41;size=11643	3.00E-104	87.69	1037382	Bacteria[superkingdom]|Firmicutes[phylum]|Clostridia[class]|Clostridiales[order]|Peptococcaceae[family]|Desulfosporosinus[genus]|Desulfosporosinus burensis[species]
OTU_41;size=11643	3.00E-104	91.23	694434	Bacteria[superkingdom]|Firmicutes[phylum]|Clostridia[class]|Clostridiales[order]|Gracilibacteraceae[family]|Gracilibacter[genus]|Gracilibacter thermotolerans[species]
OTU_41;size=11643	1.00E-103	92	35700	Bacteria[superkingdom]|Firmicutes[phylum]|Clostridia[class]|Clostridiales[order]|Heliobacteriaceae[family]|Heliophilum[genus]|Heliophilum fasciatum[species]
OTU_41;size=11643	1.00E-103	92	35700	Bacteria[superkingdom]|Firmicutes[phylum]|Clostridia[class]|Clostridiales[order]|Heliobacteriaceae[family]|Heliophilum[genus]|Heliophilum fasciatum[species]
OTU_41;size=11643	1.00E-103	92	35700	Bacteria[superkingdom]|Firmicutes[phylum]|Clostridia[class]|Clostridiales[order]|Heliobacteriaceae[family]|Heliophilum[genus]|Heliophilum fasciatum[species]
OTU_41;size=11643	1.00E-103	93.44	329936	Bacteria[superkingdom]|Firmicutes[phylum]|Clostridia[class]|Clostridiales[order]|Peptococcaceae[family]|Desulfosporosinus[genus]|Desulfosporosinus lacus[species]
OTU_41;size=11643	1.00E-103	93.44	142877	Bacteria[superkingdom]|Firmicutes[phylum]|Clostridia[class]|Clostridiales[order]|Peptococcaceae[family]|Desulfitobacterium[genus]|Desulfitobacterium metallireducens[species]
OTU_41;size=11643	5.00E-102	91.27	35700	Bacteria[superkingdom]|Firmicutes[phylum]|Clostridia[class]|Clostridiales[order]|Heliobacteriaceae[family]|Heliophilum[genus]|Heliophilum fasciatum[species]
OTU_41;size=11643	5.00E-102	93.05	871963	Bacteria[superkingdom]|Firmicutes[phylum]|Clostridia[class]|Clostridiales[order]|Peptococcaceae[family]|Desulfitobacterium[genus]|Desulfitobacterium dichloroeliminans[species]
OTU_41;size=11643	5.00E-102	93.05	768706	Bacteria[superkingdom]|Firmicutes[phylum]|Clostridia[class]|Clostridiales[order]|Peptococcaceae[family]|Desulfosporosinus[genus]|Desulfosporosinus orientis[species]
OTU_41;size=11643	5.00E-102	93.05	768710	Bacteria[superkingdom]|Firmicutes[phylum]|Clostridia[class]|Clostridiales[order]|Peptococcaceae[family]|Desulfosporosinus[genus]|Desulfosporosinus youngiae[species]
OTU_41;size=11643	5.00E-102	93.05	768706	Bacteria[superkingdom]|Firmicutes[phylum]|Clostridia[class]|Clostridiales[order]|Peptococcaceae[family]|Desulfosporosinus[genus]|Desulfosporosinus orientis[species]
OTU_41;size=11643	2.00E-100	92.66	476652	Bacteria[superkingdom]|Firmicutes[phylum]|Clostridia[class]|Clostridiales[order]|Peptococcaceae[family]|Desulfosporosinus[genus]|Desulfosporosinus acididurans[species]
OTU_41;size=11643	2.00E-100	92.66	272564	Bacteria[superkingdom]|Firmicutes[phylum]|Clostridia[class]|Clostridiales[order]|Peptococcaceae[family]|Desulfitobacterium[genus]|Desulfitobacterium hafniense[species]
OTU_41;size=11643	2.00E-100	92.66	272564	Bacteria[superkingdom]|Firmicutes[phylum]|Clostridia[class]|Clostridiales[order]|Peptococcaceae[family]|Desulfitobacterium[genus]|Desulfitobacterium hafniense[species]
OTU_41;size=11643	2.00E-100	92.66	272564	Bacteria[superkingdom]|Firmicutes[phylum]|Clostridia[class]|Clostridiales[order]|Peptococcaceae[family]|Desulfitobacterium[genus]|Desulfitobacterium hafniense[species]
OTU_41;size=11643	2.00E-100	92.66	272564	Bacteria[superkingdom]|Firmicutes[phylum]|Clostridia[class]|Clostridiales[order]|Peptococcaceae[family]|Desulfitobacterium[genus]|Desulfitobacterium hafniense[species]
OTU_41;size=11643	2.00E-100	92.66	646529	Bacteria[superkingdom]|Firmicutes[phylum]|Clostridia[class]|Clostridiales[order]|Peptococcaceae[family]|Desulfosporosinus[genus]|Desulfosporosinus acidiphilus[species]
OTU_41;size=11643	2.00E-100	92.66	768704	Bacteria[superkingdom]|Firmicutes[phylum]|Clostridia[class]|Clostridiales[order]|Peptococcaceae[family]|Desulfosporosinus[genus]|Desulfosporosinus meridiei[species]
OTU_41;size=11643	2.00E-100	92.66	272564	Bacteria[superkingdom]|Firmicutes[phylum]|Clostridia[class]|Clostridiales[order]|Peptococcaceae[family]|Desulfitobacterium[genus]|Desulfitobacterium hafniense[species]
OTU_41;size=11643	2.00E-100	92.66	646529	Bacteria[superkingdom]|Firmicutes[phylum]|Clostridia[class]|Clostridiales[order]|Peptococcaceae[family]|Desulfosporosinus[genus]|Desulfosporosinus acidiphilus[species]
OTU_41;size=11643	2.00E-100	92.66	659425	Bacteria[superkingdom]|Firmicutes[phylum]|Clostridia[class]|Clostridiales[order]|Ruminococcaceae[family]|Ruminiclostridium[genus]|[Clostridium] caenicola[species]
OTU_42;size=11264	2.00E-164	98.19	89014	Bacteria[superkingdom]|Firmicutes[phylum]|Clostridia[class]|Clostridiales[order]|Lachnospiraceae[family]|Blautia[genus]|Blautia luti[species]
OTU_42;size=11264	4.00E-152	96.39	411459	Bacteria[superkingdom]|Firmicutes[phylum]|Clostridia[class]|Clostridiales[order]|Lachnospiraceae[family]|Blautia[genus]|Blautia obeum[species]
OTU_42;size=11264	4.00E-152	96.39	40520	Bacteria[superkingdom]|Firmicutes[phylum]|Clostridia[class]|Clostridiales[order]|Lachnospiraceae[family]|Blautia[genus]|Blautia obeum[species]
OTU_42;size=11264	4.00E-147	95.47	871664	Bacteria[superkingdom]|Firmicutes[phylum]|Clostridia[class]|Clostridiales[order]|Lachnospiraceae[family]|Blautia[genus]|Blautia stercoris[species]
OTU_42;size=11264	2.00E-145	95.18	1337051	Bacteria[superkingdom]|Firmicutes[phylum]|Clostridia[class]|Clostridiales[order]|Lachnospiraceae[family]|Murimonas[genus]|Murimonas intestini[species]
OTU_42;size=11264	2.00E-145	95.18	1150298	Bacteria[superkingdom]|Firmicutes[phylum]|Clostridia[class]|Clostridiales[order]|Lachnospiraceae[family]|Fusicatenibacter[genus]|Fusicatenibacter saccharivorans[species]
OTU_42;size=11264	9.00E-144	94.89	871665	Bacteria[superkingdom]|Firmicutes[phylum]|Clostridia[class]|Clostridiales[order]|Lachnospiraceae[family]|Blautia[genus]|Blautia faecis[species]
OTU_42;size=11264	4.00E-142	94.56	537007	Bacteria[superkingdom]|Firmicutes[phylum]|Clostridia[class]|Clostridiales[order]|Lachnospiraceae[family]|Blautia[genus]|Blautia hansenii[species]
OTU_42;size=11264	2.00E-140	94.26	1121114	Bacteria[superkingdom]|Firmicutes[phylum]|Clostridia[class]|Clostridiales[order]|Lachnospiraceae[family]|Blautia[genus]|Blautia producta[species]
OTU_42;size=11264	2.00E-140	94.26	1532	Bacteria[superkingdom]|Firmicutes[phylum]|Clostridia[class]|Clostridiales[order]|Lachnospiraceae[family]|Blautia[genus]|Blautia coccoides[species]
OTU_42;size=11264	2.00E-140	94.28	1298596	Bacteria[superkingdom]|Firmicutes[phylum]|Clostridia[class]|Clostridiales[order]|Ruminococcaceae[family]|Ruminococcus[genus]|Ruminococcus faecis[species]
OTU_42;size=11264	2.00E-140	94.28	180164	Bacteria[superkingdom]|Firmicutes[phylum]|Clostridia[class]|Clostridiales[order]|Lachnospiraceae[family]|Blautia[genus]|Blautia schinkii[species]
OTU_42;size=11264	2.00E-140	94.26	1121114	Bacteria[superkingdom]|Firmicutes[phylum]|Clostridia[class]|Clostridiales[order]|Lachnospiraceae[family]|Blautia[genus]|Blautia producta[species]
OTU_42;size=11264	3.00E-139	93.98	649762	Bacteria[superkingdom]|Firmicutes[phylum]|Clostridia[class]|Clostridiales[order]|Lachnospiraceae[family]|Blautia[genus]|Blautia luti[species]
OTU_42;size=11264	9.00E-139	93.96	33035	Bacteria[superkingdom]|Firmicutes[phylum]|Clostridia[class]|Clostridiales[order]|Lachnospiraceae[family]|Blautia[genus]|Blautia producta[species]
OTU_42;size=11264	4.00E-137	93.67	536633	Bacteria[superkingdom]|Firmicutes[phylum]|Clostridia[class]|Clostridiales[order]|Lachnospiraceae[family]|Blautia[genus]|Blautia glucerasea[species]
OTU_42;size=11264	4.00E-137	93.67	536633	Bacteria[superkingdom]|Firmicutes[phylum]|Clostridia[class]|Clostridiales[order]|Lachnospiraceae[family]|Blautia[genus]|Blautia glucerasea[species]
OTU_42;size=11264	2.00E-135	93.35	1732	Bacteria[superkingdom]|Firmicutes[phylum]|Clostridia[class]|Clostridiales[order]|Eubacteriaceae[family]|Eubacterium[genus]|Eubacterium oxidoreducens[species]
OTU_42;size=11264	2.00E-135	93.35	154046	Bacteria[superkingdom]|Firmicutes[phylum]|Clostridia[class]|Clostridiales[order]|Clostridiaceae[family]|Hungatella[genus]|Hungatella hathewayi[species]
OTU_42;size=11264	2.00E-135	92.75	537007	Bacteria[superkingdom]|Firmicutes[phylum]|Clostridia[class]|Clostridiales[order]|Lachnospiraceae[family]|Blautia[genus]|Blautia hansenii[species]
OTU_42;size=11264	2.00E-135	93.37	180332	Bacteria[superkingdom]|Firmicutes[phylum]|Clostridia[class]|Clostridiales[order]|Lachnospiraceae[family]|Robinsoniella[genus]|Robinsoniella peoriensis[species]
OTU_42;size=11264	2.00E-135	93.37	180286	Bacteria[superkingdom]|Firmicutes[phylum]|Clostridia[class]|Clostridiales[order]|Lachnospiraceae[family]|Hespellia[genus]|Hespellia porcina[species]
OTU_42;size=11264	9.00E-134	93.09	84030	Bacteria[superkingdom]|Firmicutes[phylum]|Clostridia[class]|Clostridiales[order]|Lachnospiraceae[family]|Lachnoclostridium[genus]|[Clostridium] saccharolyticum[species]
OTU_42;size=11264	9.00E-134	93.09	1286362	Bacteria[superkingdom]|Firmicutes[phylum]|Clostridia[class]|Clostridiales[order]|Lachnospiraceae[family]|Lachnoclostridium[genus]|[Clostridium] celerecrescens[species]
OTU_42;size=11264	9.00E-134	93.09	1286362	Bacteria[superkingdom]|Firmicutes[phylum]|Clostridia[class]|Clostridiales[order]|Lachnospiraceae[family]|Lachnoclostridium[genus]|[Clostridium] celerecrescens[species]
OTU_42;size=11264	9.00E-134	93.09	1121115	Bacteria[superkingdom]|Firmicutes[phylum]|Clostridia[class]|Clostridiales[order]|Lachnospiraceae[family]|Blautia[genus]|Blautia wexlerae[species]
OTU_42;size=11264	9.00E-134	93.09	1297793	Bacteria[superkingdom]|Firmicutes[phylum]|Clostridia[class]|Clostridiales[order]|Lachnospiraceae[family]|Lachnoclostridium[genus]|[Clostridium] sphenoides[species]
OTU_42;size=11264	9.00E-134	93.09	84030	Bacteria[superkingdom]|Firmicutes[phylum]|Clostridia[class]|Clostridiales[order]|Lachnospiraceae[family]|Lachnoclostridium[genus]|[Clostridium] saccharolyticum[species]
OTU_42;size=11264	9.00E-134	93.09	58134	Bacteria[superkingdom]|Firmicutes[phylum]|Clostridia[class]|Clostridiales[order]|Lachnospiraceae[family]|Lachnoclostridium[genus]|[Desulfotomaculum] guttoideum[species]
OTU_42;size=11264	4.00E-132	92.75	384636	Bacteria[superkingdom]|Bacteroidetes[phylum]|Bacteroidia[class]|Bacteroidales[order]|Bacteroidaceae[family]|Bacteroides[genus]|Bacteroides xylanolyticus[species]
OTU_43;size=10981	4.00E-172	100	1150298	Bacteria[superkingdom]|Firmicutes[phylum]|Clostridia[class]|Clostridiales[order]|Lachnospiraceae[family]|Fusicatenibacter[genus]|Fusicatenibacter saccharivorans[species]
OTU_43;size=10981	4.00E-147	95.47	1531	Bacteria[superkingdom]|Firmicutes[phylum]|Clostridia[class]|Clostridiales[order]|Lachnospiraceae[family]|Lachnoclostridium[genus]|[Clostridium] clostridioforme[species]
OTU_43;size=10981	2.00E-145	95.17	208479	Bacteria[superkingdom]|Firmicutes[phylum]|Clostridia[class]|Clostridiales[order]|Lachnospiraceae[family]|Lachnoclostridium[genus]|[Clostridium] bolteae[species]
OTU_43;size=10981	7.00E-145	95.17	1531	Bacteria[superkingdom]|Firmicutes[phylum]|Clostridia[class]|Clostridiales[order]|Lachnospiraceae[family]|Lachnoclostridium[genus]|[Clostridium] clostridioforme[species]
OTU_43;size=10981	9.00E-144	94.86	1337051	Bacteria[superkingdom]|Firmicutes[phylum]|Clostridia[class]|Clostridiales[order]|Lachnospiraceae[family]|Murimonas[genus]|Murimonas intestini[species]
OTU_43;size=10981	9.00E-144	94.88	871664	Bacteria[superkingdom]|Firmicutes[phylum]|Clostridia[class]|Clostridiales[order]|Lachnospiraceae[family]|Blautia[genus]|Blautia stercoris[species]
OTU_43;size=10981	9.00E-144	94.86	460384	Bacteria[superkingdom]|Firmicutes[phylum]|Clostridia[class]|Clostridiales[order]|Lachnospiraceae[family]|Lachnoclostridium[genus]|[Clostridium] lavalense[species]
OTU_43;size=10981	9.00E-144	94.86	358743	Bacteria[superkingdom]|Firmicutes[phylum]|Clostridia[class]|Clostridiales[order]|Lachnospiraceae[family]|Lachnoclostridium[genus]|[Clostridium] citroniae[species]
OTU_43;size=10981	9.00E-144	94.86	208479	Bacteria[superkingdom]|Firmicutes[phylum]|Clostridia[class]|Clostridiales[order]|Lachnospiraceae[family]|Lachnoclostridium[genus]|[Clostridium] bolteae[species]
OTU_43;size=10981	4.00E-142	94.56	411459	Bacteria[superkingdom]|Firmicutes[phylum]|Clostridia[class]|Clostridiales[order]|Lachnospiraceae[family]|Blautia[genus]|Blautia obeum[species]
OTU_43;size=10981	4.00E-142	94.56	40520	Bacteria[superkingdom]|Firmicutes[phylum]|Clostridia[class]|Clostridiales[order]|Lachnospiraceae[family]|Blautia[genus]|Blautia obeum[species]
OTU_43;size=10981	6.00E-141	93.98	89014	Bacteria[superkingdom]|Firmicutes[phylum]|Clostridia[class]|Clostridiales[order]|Lachnospiraceae[family]|Blautia[genus]|Blautia luti[species]
OTU_43;size=10981	9.00E-139	93.98	871665	Bacteria[superkingdom]|Firmicutes[phylum]|Clostridia[class]|Clostridiales[order]|Lachnospiraceae[family]|Blautia[genus]|Blautia faecis[species]
OTU_43;size=10981	9.00E-139	93.96	180286	Bacteria[superkingdom]|Firmicutes[phylum]|Clostridia[class]|Clostridiales[order]|Lachnospiraceae[family]|Hespellia[genus]|Hespellia porcina[species]
OTU_43;size=10981	9.00E-139	93.96	253257	Bacteria[superkingdom]|Firmicutes[phylum]|Clostridia[class]|Clostridiales[order]|Lachnospiraceae[family]|Lachnoclostridium[genus]|[Clostridium] amygdalinum[species]
OTU_43;size=10981	9.00E-139	93.96	69825	Bacteria[superkingdom]|Firmicutes[phylum]|Clostridia[class]|Clostridiales[order]|Lachnospiraceae[family]|Lachnoclostridium[genus]|[Clostridium] indolis[species]
OTU_43;size=10981	9.00E-139	93.96	1286820	Bacteria[superkingdom]|Firmicutes[phylum]|Clostridia[class]|Clostridiales[order]|Lachnospiraceae[family]|Lachnoclostridium[genus]|[Clostridium] methoxybenzovorans[species]
OTU_43;size=10981	4.00E-137	93.66	84030	Bacteria[superkingdom]|Firmicutes[phylum]|Clostridia[class]|Clostridiales[order]|Lachnospiraceae[family]|Lachnoclostridium[genus]|[Clostridium] saccharolyticum[species]
OTU_43;size=10981	4.00E-137	93.67	537007	Bacteria[superkingdom]|Firmicutes[phylum]|Clostridia[class]|Clostridiales[order]|Lachnospiraceae[family]|Blautia[genus]|Blautia hansenii[species]
OTU_43;size=10981	4.00E-137	93.66	1298596	Bacteria[superkingdom]|Firmicutes[phylum]|Clostridia[class]|Clostridiales[order]|Ruminococcaceae[family]|Ruminococcus[genus]|Ruminococcus faecis[species]
OTU_43;size=10981	4.00E-137	93.66	1286362	Bacteria[superkingdom]|Firmicutes[phylum]|Clostridia[class]|Clostridiales[order]|Lachnospiraceae[family]|Lachnoclostridium[genus]|[Clostridium] celerecrescens[species]
OTU_43;size=10981	4.00E-137	93.66	1286362	Bacteria[superkingdom]|Firmicutes[phylum]|Clostridia[class]|Clostridiales[order]|Lachnospiraceae[family]|Lachnoclostridium[genus]|[Clostridium] celerecrescens[species]
OTU_43;size=10981	4.00E-137	93.66	1297793	Bacteria[superkingdom]|Firmicutes[phylum]|Clostridia[class]|Clostridiales[order]|Lachnospiraceae[family]|Lachnoclostridium[genus]|[Clostridium] sphenoides[species]
OTU_43;size=10981	4.00E-137	93.66	84030	Bacteria[superkingdom]|Firmicutes[phylum]|Clostridia[class]|Clostridiales[order]|Lachnospiraceae[family]|Lachnoclostridium[genus]|[Clostridium] saccharolyticum[species]
OTU_43;size=10981	4.00E-137	93.66	58134	Bacteria[superkingdom]|Firmicutes[phylum]|Clostridia[class]|Clostridiales[order]|Lachnospiraceae[family]|Lachnoclostridium[genus]|[Desulfotomaculum] guttoideum[species]
OTU_43;size=10981	2.00E-135	93.35	1544	Bacteria[superkingdom]|Firmicutes[phylum]|Clostridia[class]|Clostridiales[order]|Lachnospiraceae[family]|Lachnoclostridium[genus]|[Clostridium] oroticum[species]
OTU_43;size=10981	2.00E-135	93.35	1544	Bacteria[superkingdom]|Firmicutes[phylum]|Clostridia[class]|Clostridiales[order]|Lachnospiraceae[family]|Lachnoclostridium[genus]|[Clostridium] oroticum[species]
OTU_43;size=10981	2.00E-135	93.39	1121114	Bacteria[superkingdom]|Firmicutes[phylum]|Clostridia[class]|Clostridiales[order]|Lachnospiraceae[family]|Blautia[genus]|Blautia producta[species]
OTU_43;size=10981	2.00E-135	93.39	1532	Bacteria[superkingdom]|Firmicutes[phylum]|Clostridia[class]|Clostridiales[order]|Lachnospiraceae[family]|Blautia[genus]|Blautia coccoides[species]
OTU_43;size=10981	2.00E-135	93.35	358742	Bacteria[superkingdom]|Firmicutes[phylum]|Clostridia[class]|Clostridiales[order]|Lachnospiraceae[family]|Lachnoclostridium[genus]|[Clostridium] aldenense[species]
OTU_44;size=10444	9.00E-124	91.54	767031	Bacteria[superkingdom]|Bacteroidetes[phylum]|Bacteroidia[class]|Bacteroidales[order]|Prevotellaceae[family]|Prevotella[genus]|Prevotella denticola[species]
OTU_44;size=10444	9.00E-124	91.54	28129	Bacteria[superkingdom]|Bacteroidetes[phylum]|Bacteroidia[class]|Bacteroidales[order]|Prevotellaceae[family]|Prevotella[genus]|Prevotella denticola[species]
OTU_44;size=10444	9.00E-124	91.54	28129	Bacteria[superkingdom]|Bacteroidetes[phylum]|Bacteroidia[class]|Bacteroidales[order]|Prevotellaceae[family]|Prevotella[genus]|Prevotella denticola[species]
OTU_44;size=10444	9.00E-119	90.61	888743	Bacteria[superkingdom]|Bacteroidetes[phylum]|Bacteroidia[class]|Bacteroidales[order]|Prevotellaceae[family]|Prevotella[genus]|Prevotella multiformis[species]
OTU_44;size=10444	1.00E-117	90.36	28135	Bacteria[superkingdom]|Bacteroidetes[phylum]|Bacteroidia[class]|Bacteroidales[order]|Prevotellaceae[family]|Prevotella[genus]|Prevotella oris[species]
OTU_44;size=10444	2.00E-116	90.06	28135	Bacteria[superkingdom]|Bacteroidetes[phylum]|Bacteroidia[class]|Bacteroidales[order]|Prevotellaceae[family]|Prevotella[genus]|Prevotella oris[species]
OTU_44;size=10444	3.00E-114	89.79	439703	Bacteria[superkingdom]|Bacteroidetes[phylum]|Bacteroidia[class]|Bacteroidales[order]|Prevotellaceae[family]|Prevotella[genus]|Prevotella maculosa[species]
OTU_44;size=10444	3.00E-114	89.79	439703	Bacteria[superkingdom]|Bacteroidetes[phylum]|Bacteroidia[class]|Bacteroidales[order]|Prevotellaceae[family]|Prevotella[genus]|Prevotella maculosa[species]
OTU_44;size=10444	3.00E-114	89.79	439703	Bacteria[superkingdom]|Bacteroidetes[phylum]|Bacteroidia[class]|Bacteroidales[order]|Prevotellaceae[family]|Prevotella[genus]|Prevotella maculosa[species]
OTU_44;size=10444	4.00E-112	89.39	1236517	Bacteria[superkingdom]|Bacteroidetes[phylum]|Bacteroidia[class]|Bacteroidales[order]|Prevotellaceae[family]|Prevotella[genus]|Prevotella fusca[species]
OTU_44;size=10444	4.00E-112	89.43	185294	Bacteria[superkingdom]|Bacteroidetes[phylum]|Bacteroidia[class]|Bacteroidales[order]|Prevotellaceae[family]|Prevotella[genus]|Prevotella paludivivens[species]
OTU_44;size=10444	4.00E-112	89.39	1236509	Bacteria[superkingdom]|Bacteroidetes[phylum]|Bacteroidia[class]|Bacteroidales[order]|Prevotellaceae[family]|Prevotella[genus]|Prevotella dentasini[species]
OTU_44;size=10444	4.00E-112	89.39	1236509	Bacteria[superkingdom]|Bacteroidetes[phylum]|Bacteroidia[class]|Bacteroidales[order]|Prevotellaceae[family]|Prevotella[genus]|Prevotella dentasini[species]
OTU_44;size=10444	4.00E-112	89.39	1236517	Bacteria[superkingdom]|Bacteroidetes[phylum]|Bacteroidia[class]|Bacteroidales[order]|Prevotellaceae[family]|Prevotella[genus]|Prevotella fusca[species]
OTU_44;size=10444	4.00E-112	89.43	185294	Bacteria[superkingdom]|Bacteroidetes[phylum]|Bacteroidia[class]|Bacteroidales[order]|Prevotellaceae[family]|Prevotella[genus]|Prevotella paludivivens[species]
OTU_44;size=10444	2.00E-110	89.12	1177574	Bacteria[superkingdom]|Bacteroidetes[phylum]|Bacteroidia[class]|Bacteroidales[order]|Prevotellaceae[family]|Prevotella[genus]|Prevotella jejuni[species]
OTU_44;size=10444	2.00E-110	89.12	470565	Bacteria[superkingdom]|Bacteroidetes[phylum]|Bacteroidia[class]|Bacteroidales[order]|Prevotellaceae[family]|Prevotella[genus]|Prevotella histicola[species]
OTU_44;size=10444	2.00E-110	89.06	28125	Bacteria[superkingdom]|Bacteroidetes[phylum]|Bacteroidia[class]|Bacteroidales[order]|Prevotellaceae[family]|Prevotella[genus]|Prevotella bivia[species]
OTU_44;size=10444	2.00E-110	89.12	470565	Bacteria[superkingdom]|Bacteroidetes[phylum]|Bacteroidia[class]|Bacteroidales[order]|Prevotellaceae[family]|Prevotella[genus]|Prevotella histicola[species]
OTU_44;size=10444	2.00E-110	89.09	1002367	Bacteria[superkingdom]|Bacteroidetes[phylum]|Bacteroidia[class]|Bacteroidales[order]|Prevotellaceae[family]|Prevotella[genus]|Prevotella stercorea[species]
OTU_44;size=10444	2.00E-110	89.12	28137	Bacteria[superkingdom]|Bacteroidetes[phylum]|Bacteroidia[class]|Bacteroidales[order]|Prevotellaceae[family]|Prevotella[genus]|Prevotella veroralis[species]
OTU_44;size=10444	1.00E-108	88.82	1236518	Bacteria[superkingdom]|Bacteroidetes[phylum]|Bacteroidia[class]|Bacteroidales[order]|Prevotellaceae[family]|Prevotella[genus]|Prevotella scopos[species]
OTU_44;size=10444	1.00E-108	88.86	537011	Bacteria[superkingdom]|Bacteroidetes[phylum]|Bacteroidia[class]|Bacteroidales[order]|Prevotellaceae[family]|Prevotella[genus]|Prevotella copri[species]
OTU_44;size=10444	1.00E-108	88.82	28137	Bacteria[superkingdom]|Bacteroidetes[phylum]|Bacteroidia[class]|Bacteroidales[order]|Prevotellaceae[family]|Prevotella[genus]|Prevotella veroralis[species]
OTU_44;size=10444	1.00E-108	88.82	1236518	Bacteria[superkingdom]|Bacteroidetes[phylum]|Bacteroidia[class]|Bacteroidales[order]|Prevotellaceae[family]|Prevotella[genus]|Prevotella scopos[species]
OTU_44;size=10444	1.00E-108	88.86	537011	Bacteria[superkingdom]|Bacteroidetes[phylum]|Bacteroidia[class]|Bacteroidales[order]|Prevotellaceae[family]|Prevotella[genus]|Prevotella copri[species]
OTU_44;size=10444	1.00E-108	88.82	28137	Bacteria[superkingdom]|Bacteroidetes[phylum]|Bacteroidia[class]|Bacteroidales[order]|Prevotellaceae[family]|Prevotella[genus]|Prevotella veroralis[species]
OTU_44;size=10444	1.00E-108	88.75	28125	Bacteria[superkingdom]|Bacteroidetes[phylum]|Bacteroidia[class]|Bacteroidales[order]|Prevotellaceae[family]|Prevotella[genus]|Prevotella bivia[species]
OTU_44;size=10444	4.00E-107	88.48	553174	Bacteria[superkingdom]|Bacteroidetes[phylum]|Bacteroidia[class]|Bacteroidales[order]|Prevotellaceae[family]|Prevotella[genus]|Prevotella melaninogenica[species]
OTU_44;size=10444	4.00E-107	88.48	553174	Bacteria[superkingdom]|Bacteroidetes[phylum]|Bacteroidia[class]|Bacteroidales[order]|Prevotellaceae[family]|Prevotella[genus]|Prevotella melaninogenica[species]
OTU_45;size=10352	4.00E-172	100	470146	Bacteria[superkingdom]|Firmicutes[phylum]|Clostridia[class]|Clostridiales[order]|Lachnospiraceae[family]|Coprococcus[genus]|Coprococcus comes[species]
OTU_45;size=10352	7.00E-155	96.98	500632	Bacteria[superkingdom]|Firmicutes[phylum]|Clostridia[class]|Clostridiales[order]|Lachnospiraceae[family]|Tyzzerella[genus]|Tyzzerella nexilis[species]
OTU_45;size=10352	4.00E-147	95.47	39482	Bacteria[superkingdom]|Firmicutes[phylum]|Clostridia[class]|Clostridiales[order]|Lachnospiraceae[family]|Lachnoclostridium[genus]|[Eubacterium] contortum[species]
OTU_45;size=10352	4.00E-147	95.47	39482	Bacteria[superkingdom]|Firmicutes[phylum]|Clostridia[class]|Clostridiales[order]|Lachnospiraceae[family]|Lachnoclostridium[genus]|[Eubacterium] contortum[species]
OTU_45;size=10352	6.00E-146	95.17	39486	Bacteria[superkingdom]|Firmicutes[phylum]|Clostridia[class]|Clostridiales[order]|Lachnospiraceae[family]|Dorea[genus]|Dorea formicigenerans[species]
OTU_45;size=10352	2.00E-145	95.17	290055	Bacteria[superkingdom]|Firmicutes[phylum]|Clostridia[class]|Clostridiales[order]|Lachnospiraceae[family]|Lachnoclostridium[genus]|[Eubacterium] fissicatena[species]
OTU_45;size=10352	2.00E-145	95.17	290055	Bacteria[superkingdom]|Firmicutes[phylum]|Clostridia[class]|Clostridiales[order]|Lachnospiraceae[family]|Lachnoclostridium[genus]|[Eubacterium] fissicatena[species]
OTU_45;size=10352	2.00E-145	95.17	290055	Bacteria[superkingdom]|Firmicutes[phylum]|Clostridia[class]|Clostridiales[order]|Lachnospiraceae[family]|Lachnoclostridium[genus]|[Eubacterium] fissicatena[species]
OTU_45;size=10352	2.00E-145	95.17	290055	Bacteria[superkingdom]|Firmicutes[phylum]|Clostridia[class]|Clostridiales[order]|Lachnospiraceae[family]|Lachnoclostridium[genus]|[Eubacterium] fissicatena[species]
OTU_45;size=10352	2.00E-145	95.17	290055	Bacteria[superkingdom]|Firmicutes[phylum]|Clostridia[class]|Clostridiales[order]|Lachnospiraceae[family]|Lachnoclostridium[genus]|[Eubacterium] fissicatena[species]
OTU_45;size=10352	2.00E-145	95.17	341220	Bacteria[superkingdom]|Firmicutes[phylum]|Clostridia[class]|Clostridiales[order]|Clostridiaceae[family]|Lactonifactor[genus]|Lactonifactor longoviformis[species]
OTU_45;size=10352	2.00E-145	95.2	553973	Bacteria[superkingdom]|Firmicutes[phylum]|Clostridia[class]|Clostridiales[order]|Lachnospiraceae[family]|Lachnoclostridium[genus]|[Clostridium] hylemonae[species]
OTU_45;size=10352	7.00E-145	95.2	89153	Bacteria[superkingdom]|Firmicutes[phylum]|Clostridia[class]|Clostridiales[order]|Lachnospiraceae[family]|Lachnoclostridium[genus]|[Clostridium] hylemonae[species]
OTU_45;size=10352	9.00E-144	94.86	94868	Bacteria[superkingdom]|Firmicutes[phylum]|Clostridia[class]|Clostridiales[order]|Lachnospiraceae[family]|Lachnoclostridium[genus]|[Clostridium] algidixylanolyticum[species]
OTU_45;size=10352	1.00E-142	94.56	29375	Bacteria[superkingdom]|Firmicutes[phylum]|Clostridia[class]|Clostridiales[order]|Lachnospiraceae[family]|Lachnoclostridium[genus]|[Clostridium] xylanolyticum[species]
OTU_45;size=10352	2.00E-141	94.56	36832	Bacteria[superkingdom]|Firmicutes[phylum]|Clostridia[class]|Clostridiales[order]|Lachnospiraceae[family]|Lachnoclostridium[genus]|[Clostridium] aerotolerans[species]
OTU_45;size=10352	2.00E-140	94.28	1544	Bacteria[superkingdom]|Firmicutes[phylum]|Clostridia[class]|Clostridiales[order]|Lachnospiraceae[family]|Lachnoclostridium[genus]|[Clostridium] oroticum[species]
OTU_45;size=10352	2.00E-140	94.26	384636	Bacteria[superkingdom]|Bacteroidetes[phylum]|Bacteroidia[class]|Bacteroidales[order]|Bacteroidaceae[family]|Bacteroides[genus]|Bacteroides xylanolyticus[species]
OTU_45;size=10352	2.00E-140	94.28	1544	Bacteria[superkingdom]|Firmicutes[phylum]|Clostridia[class]|Clostridiales[order]|Lachnospiraceae[family]|Lachnoclostridium[genus]|[Clostridium] oroticum[species]
OTU_45;size=10352	2.00E-140	94.28	1544	Bacteria[superkingdom]|Firmicutes[phylum]|Clostridia[class]|Clostridiales[order]|Lachnospiraceae[family]|Lachnoclostridium[genus]|[Clostridium] oroticum[species]
OTU_45;size=10352	2.00E-140	94.28	1544	Bacteria[superkingdom]|Firmicutes[phylum]|Clostridia[class]|Clostridiales[order]|Lachnospiraceae[family]|Lachnoclostridium[genus]|[Clostridium] oroticum[species]
OTU_45;size=10352	2.00E-140	94.28	1544	Bacteria[superkingdom]|Firmicutes[phylum]|Clostridia[class]|Clostridiales[order]|Lachnospiraceae[family]|Lachnoclostridium[genus]|[Clostridium] oroticum[species]
OTU_45;size=10352	2.00E-140	94.26	1286362	Bacteria[superkingdom]|Firmicutes[phylum]|Clostridia[class]|Clostridiales[order]|Lachnospiraceae[family]|Lachnoclostridium[genus]|[Clostridium] celerecrescens[species]
OTU_45;size=10352	2.00E-140	94.26	1286362	Bacteria[superkingdom]|Firmicutes[phylum]|Clostridia[class]|Clostridiales[order]|Lachnospiraceae[family]|Lachnoclostridium[genus]|[Clostridium] celerecrescens[species]
OTU_45;size=10352	2.00E-140	94.26	253257	Bacteria[superkingdom]|Firmicutes[phylum]|Clostridia[class]|Clostridiales[order]|Lachnospiraceae[family]|Lachnoclostridium[genus]|[Clostridium] amygdalinum[species]
OTU_45;size=10352	2.00E-140	94.26	1297793	Bacteria[superkingdom]|Firmicutes[phylum]|Clostridia[class]|Clostridiales[order]|Lachnospiraceae[family]|Lachnoclostridium[genus]|[Clostridium] sphenoides[species]
OTU_45;size=10352	2.00E-140	94.26	1286820	Bacteria[superkingdom]|Firmicutes[phylum]|Clostridia[class]|Clostridiales[order]|Lachnospiraceae[family]|Lachnoclostridium[genus]|[Clostridium] methoxybenzovorans[species]
OTU_45;size=10352	2.00E-140	94.26	58134	Bacteria[superkingdom]|Firmicutes[phylum]|Clostridia[class]|Clostridiales[order]|Lachnospiraceae[family]|Lachnoclostridium[genus]|[Desulfotomaculum] guttoideum[species]
OTU_45;size=10352	3.00E-139	95.54	1732	Bacteria[superkingdom]|Firmicutes[phylum]|Clostridia[class]|Clostridiales[order]|Eubacteriaceae[family]|Eubacterium[genus]|Eubacterium oxidoreducens[species]
OTU_45;size=10352	9.00E-139	93.96	84030	Bacteria[superkingdom]|Firmicutes[phylum]|Clostridia[class]|Clostridiales[order]|Lachnospiraceae[family]|Lachnoclostridium[genus]|[Clostridium] saccharolyticum[species]
OTU_46;size=10321	2.00E-130	92.45	213810	Bacteria[superkingdom]|Firmicutes[phylum]|Clostridia[class]|Clostridiales[order]|Ruminococcaceae[family]|Ruminococcus[genus]|Ruminococcus champanellensis[species]
OTU_46;size=10321	2.00E-130	92.45	290054	Bacteria[superkingdom]|Firmicutes[phylum]|Clostridia[class]|Clostridiales[order]|Eubacteriaceae[family]|Eubacterium[genus]|Eubacterium coprostanoligenes[species]
OTU_46;size=10321	2.00E-130	92.45	213810	Bacteria[superkingdom]|Firmicutes[phylum]|Clostridia[class]|Clostridiales[order]|Ruminococcaceae[family]|Ruminococcus[genus]|Ruminococcus champanellensis[species]
OTU_46;size=10321	9.00E-124	91.24	697329	Bacteria[superkingdom]|Firmicutes[phylum]|Clostridia[class]|Clostridiales[order]|Ruminococcaceae[family]|Ruminococcus[genus]|Ruminococcus albus[species]
OTU_46;size=10321	9.00E-124	91.24	1264	Bacteria[superkingdom]|Firmicutes[phylum]|Clostridia[class]|Clostridiales[order]|Ruminococcaceae[family]|Ruminococcus[genus]|Ruminococcus albus[species]
OTU_46;size=10321	9.00E-124	91.24	697329	Bacteria[superkingdom]|Firmicutes[phylum]|Clostridia[class]|Clostridiales[order]|Ruminococcaceae[family]|Ruminococcus[genus]|Ruminococcus albus[species]
OTU_46;size=10321	9.00E-124	91.24	697329	Bacteria[superkingdom]|Firmicutes[phylum]|Clostridia[class]|Clostridiales[order]|Ruminococcaceae[family]|Ruminococcus[genus]|Ruminococcus albus[species]
OTU_46;size=10321	9.00E-124	91.24	40519	Bacteria[superkingdom]|Firmicutes[phylum]|Clostridia[class]|Clostridiales[order]|Ruminococcaceae[family]|Ruminococcus[genus]|Ruminococcus callidus[species]
OTU_46;size=10321	6.00E-121	91.1	717961	Bacteria[superkingdom]|Firmicutes[phylum]|Clostridia[class]|Clostridiales[order]|Ruminococcaceae[family]|Ruminiclostridium[genus]|[Eubacterium] siraeum[species]
OTU_46;size=10321	7.00E-120	90.36	1265	Bacteria[superkingdom]|Firmicutes[phylum]|Clostridia[class]|Clostridiales[order]|Ruminococcaceae[family]|Ruminococcus[genus]|Ruminococcus flavefaciens[species]
OTU_46;size=10321	4.00E-117	90.18	39492	Bacteria[superkingdom]|Firmicutes[phylum]|Clostridia[class]|Clostridiales[order]|Ruminococcaceae[family]|Ruminiclostridium[genus]|[Eubacterium] siraeum[species]
OTU_46;size=10321	4.00E-117	89.73	40518	Bacteria[superkingdom]|Firmicutes[phylum]|Clostridia[class]|Clostridiales[order]|Ruminococcaceae[family]|Ruminococcus[genus]|Ruminococcus bromii[species]
OTU_46;size=10321	3.00E-113	89.49	169435	Bacteria[superkingdom]|Firmicutes[phylum]|Clostridia[class]|Clostridiales[order]|Ruminococcaceae[family]|Anaerotruncus[genus]|Anaerotruncus colihominis[species]
OTU_46;size=10321	3.00E-113	89.49	84026	Bacteria[superkingdom]|Firmicutes[phylum]|Clostridia[class]|Clostridiales[order]|Ruminococcaceae[family]|Ruminiclostridium[genus]|[Clostridium] methylpentosum[species]
OTU_46;size=10321	2.00E-111	89.09	663278	Bacteria[superkingdom]|Firmicutes[phylum]|Clostridia[class]|Clostridiales[order]|Ruminococcaceae[family]|Ethanoligenens[genus]|Ethanoligenens harbinense[species]
OTU_46;size=10321	2.00E-111	89.09	663278	Bacteria[superkingdom]|Firmicutes[phylum]|Clostridia[class]|Clostridiales[order]|Ruminococcaceae[family]|Ethanoligenens[genus]|Ethanoligenens harbinense[species]
OTU_46;size=10321	2.00E-111	89.12	1535	Bacteria[superkingdom]|Firmicutes[phylum]|Clostridia[class]|Clostridiales[order]|Ruminococcaceae[family]|Ruminiclostridium[genus]|[Clostridium] leptum[species]
OTU_46;size=10321	6.00E-111	89.3	1297617	Bacteria[superkingdom]|Firmicutes[phylum]|Clostridia[class]|Clostridiales[order]|xxxx[family]|Intestinimonas[genus]|Intestinimonas butyriciproducens[species]
OTU_46;size=10321	2.00E-110	88.82	44749	Bacteria[superkingdom]|Firmicutes[phylum]|Clostridia[class]|Clostridiales[order]|Ruminococcaceae[family]|Sporobacter[genus]|Sporobacter termitidis[species]
OTU_46;size=10321	3.00E-109	88.96	292800	Bacteria[superkingdom]|Firmicutes[phylum]|Clostridia[class]|Clostridiales[order]|xxxx[family]|Flavonifractor[genus]|Flavonifractor plautii[species]
OTU_46;size=10321	3.00E-109	88.96	292800	Bacteria[superkingdom]|Firmicutes[phylum]|Clostridia[class]|Clostridiales[order]|xxxx[family]|Flavonifractor[genus]|Flavonifractor plautii[species]
OTU_46;size=10321	3.00E-108	88.52	663278	Bacteria[superkingdom]|Firmicutes[phylum]|Clostridia[class]|Clostridiales[order]|Ruminococcaceae[family]|Ethanoligenens[genus]|Ethanoligenens harbinense[species]
OTU_46;size=10321	8.00E-105	87.95	258515	Bacteria[superkingdom]|Firmicutes[phylum]|Clostridia[class]|Clostridiales[order]|Ruminococcaceae[family]|Acetanaerobacterium[genus]|Acetanaerobacterium elongatum[species]
OTU_46;size=10321	8.00E-105	88.07	47246	Bacteria[superkingdom]|Firmicutes[phylum]|Clostridia[class]|Clostridiales[order]|Ruminococcaceae[family]|Ruminiclostridium[genus]|[Clostridium] viride[species]
OTU_46;size=10321	3.00E-104	88.07	411467	Bacteria[superkingdom]|Firmicutes[phylum]|Clostridia[class]|Clostridiales[order]|xxxx[family]|Pseudoflavonifractor[genus]|Pseudoflavonifractor capillosus[species]
OTU_46;size=10321	6.00E-101	88.89	1549	Bacteria[superkingdom]|Firmicutes[phylum]|Clostridia[class]|Clostridiales[order]|Ruminococcaceae[family]|Ruminiclostridium[genus]|[Clostridium] sporosphaeroides[species]
OTU_46;size=10321	2.00E-100	87.46	927704	Bacteria[superkingdom]|Firmicutes[phylum]|Negativicutes[class]|Selenomonadales[order]|Selenomonadaceae[family]|Selenomonas[genus]|Selenomonas ruminantium[species]
OTU_46;size=10321	2.00E-100	87.46	971	Bacteria[superkingdom]|Firmicutes[phylum]|Negativicutes[class]|Selenomonadales[order]|Selenomonadaceae[family]|Selenomonas[genus]|Selenomonas ruminantium[species]
OTU_46;size=10321	8.00E-100	86.97	29343	Bacteria[superkingdom]|Firmicutes[phylum]|Clostridia[class]|Clostridiales[order]|Ruminococcaceae[family]|Ruminiclostridium[genus]|[Clostridium] cellulosi[species]
OTU_46;size=10321	3.00E-99	87.16	1121303	Bacteria[superkingdom]|Firmicutes[phylum]|Clostridia[class]|Clostridiales[order]|Ruminococcaceae[family]|Ruminiclostridium[genus]|[Clostridium] cellobioparum[species]
OTU_47;size=9798	2.00E-170	99.7	717961	Bacteria[superkingdom]|Firmicutes[phylum]|Clostridia[class]|Clostridiales[order]|Ruminococcaceae[family]|Ruminiclostridium[genus]|[Eubacterium] siraeum[species]
OTU_47;size=9798	1.00E-166	98.79	39492	Bacteria[superkingdom]|Firmicutes[phylum]|Clostridia[class]|Clostridiales[order]|Ruminococcaceae[family]|Ruminiclostridium[genus]|[Eubacterium] siraeum[species]
OTU_47;size=9798	4.00E-132	92.99	213810	Bacteria[superkingdom]|Firmicutes[phylum]|Clostridia[class]|Clostridiales[order]|Ruminococcaceae[family]|Ruminococcus[genus]|Ruminococcus champanellensis[species]
OTU_47;size=9798	4.00E-132	92.99	213810	Bacteria[superkingdom]|Firmicutes[phylum]|Clostridia[class]|Clostridiales[order]|Ruminococcaceae[family]|Ruminococcus[genus]|Ruminococcus champanellensis[species]
OTU_47;size=9798	9.00E-129	92.38	697329	Bacteria[superkingdom]|Firmicutes[phylum]|Clostridia[class]|Clostridiales[order]|Ruminococcaceae[family]|Ruminococcus[genus]|Ruminococcus albus[species]
OTU_47;size=9798	9.00E-129	92.38	1264	Bacteria[superkingdom]|Firmicutes[phylum]|Clostridia[class]|Clostridiales[order]|Ruminococcaceae[family]|Ruminococcus[genus]|Ruminococcus albus[species]
OTU_47;size=9798	9.00E-129	92.38	697329	Bacteria[superkingdom]|Firmicutes[phylum]|Clostridia[class]|Clostridiales[order]|Ruminococcaceae[family]|Ruminococcus[genus]|Ruminococcus albus[species]
OTU_47;size=9798	9.00E-129	92.38	697329	Bacteria[superkingdom]|Firmicutes[phylum]|Clostridia[class]|Clostridiales[order]|Ruminococcaceae[family]|Ruminococcus[genus]|Ruminococcus albus[species]
OTU_47;size=9798	4.00E-127	92.07	40519	Bacteria[superkingdom]|Firmicutes[phylum]|Clostridia[class]|Clostridiales[order]|Ruminococcaceae[family]|Ruminococcus[genus]|Ruminococcus callidus[species]
OTU_47;size=9798	7.00E-125	91.82	169435	Bacteria[superkingdom]|Firmicutes[phylum]|Clostridia[class]|Clostridiales[order]|Ruminococcaceae[family]|Anaerotruncus[genus]|Anaerotruncus colihominis[species]
OTU_47;size=9798	3.00E-124	91.52	1265	Bacteria[superkingdom]|Firmicutes[phylum]|Clostridia[class]|Clostridiales[order]|Ruminococcaceae[family]|Ruminococcus[genus]|Ruminococcus flavefaciens[species]
OTU_47;size=9798	2.00E-121	91.21	258515	Bacteria[superkingdom]|Firmicutes[phylum]|Clostridia[class]|Clostridiales[order]|Ruminococcaceae[family]|Acetanaerobacterium[genus]|Acetanaerobacterium elongatum[species]
OTU_47;size=9798	2.00E-121	91.21	84026	Bacteria[superkingdom]|Firmicutes[phylum]|Clostridia[class]|Clostridiales[order]|Ruminococcaceae[family]|Ruminiclostridium[genus]|[Clostridium] methylpentosum[species]
OTU_47;size=9798	2.00E-115	89.73	47246	Bacteria[superkingdom]|Firmicutes[phylum]|Clostridia[class]|Clostridiales[order]|Ruminococcaceae[family]|Ruminiclostridium[genus]|[Clostridium] viride[species]
OTU_47;size=9798	7.00E-115	89.76	1297617	Bacteria[superkingdom]|Firmicutes[phylum]|Clostridia[class]|Clostridiales[order]|xxxx[family]|Intestinimonas[genus]|Intestinimonas butyriciproducens[species]
OTU_47;size=9798	3.00E-113	90.48	663278	Bacteria[superkingdom]|Firmicutes[phylum]|Clostridia[class]|Clostridiales[order]|Ruminococcaceae[family]|Ethanoligenens[genus]|Ethanoligenens harbinense[species]
OTU_47;size=9798	3.00E-113	90.48	663278	Bacteria[superkingdom]|Firmicutes[phylum]|Clostridia[class]|Clostridiales[order]|Ruminococcaceae[family]|Ethanoligenens[genus]|Ethanoligenens harbinense[species]
OTU_47;size=9798	2.00E-111	90.19	40518	Bacteria[superkingdom]|Firmicutes[phylum]|Clostridia[class]|Clostridiales[order]|Ruminococcaceae[family]|Ruminococcus[genus]|Ruminococcus bromii[species]
OTU_47;size=9798	7.00E-110	89.87	663278	Bacteria[superkingdom]|Firmicutes[phylum]|Clostridia[class]|Clostridiales[order]|Ruminococcaceae[family]|Ethanoligenens[genus]|Ethanoligenens harbinense[species]
OTU_47;size=9798	3.00E-109	88.75	44749	Bacteria[superkingdom]|Firmicutes[phylum]|Clostridia[class]|Clostridiales[order]|Ruminococcaceae[family]|Sporobacter[genus]|Sporobacter termitidis[species]
OTU_47;size=9798	1.00E-108	88.62	398512	Bacteria[superkingdom]|Firmicutes[phylum]|Clostridia[class]|Clostridiales[order]|Ruminococcaceae[family]|Pseudobacteroides[genus]|Pseudobacteroides cellulosolvens[species]
OTU_47;size=9798	3.00E-108	88.62	1297424	Bacteria[superkingdom]|Firmicutes[phylum]|Clostridia[class]|Clostridiales[order]|Ruminococcaceae[family]|Anaerobacterium[genus]|Anaerobacterium chartisolvens[species]
OTU_47;size=9798	3.00E-108	88.52	501571	Bacteria[superkingdom]|Firmicutes[phylum]|Clostridia[class]|Clostridiales[order]|Clostridiaceae[family]|Butyricicoccus[genus]|Butyricicoccus pullicaecorum[species]
OTU_47;size=9798	3.00E-108	88.52	292800	Bacteria[superkingdom]|Firmicutes[phylum]|Clostridia[class]|Clostridiales[order]|xxxx[family]|Flavonifractor[genus]|Flavonifractor plautii[species]
OTU_47;size=9798	3.00E-108	88.52	292800	Bacteria[superkingdom]|Firmicutes[phylum]|Clostridia[class]|Clostridiales[order]|xxxx[family]|Flavonifractor[genus]|Flavonifractor plautii[species]
OTU_47;size=9798	1.00E-107	88.48	100176	Bacteria[superkingdom]|Firmicutes[phylum]|Clostridia[class]|Clostridiales[order]|Ruminococcaceae[family]|Papillibacter[genus]|Papillibacter cinnamivorans[species]
OTU_47;size=9798	2.00E-106	88.22	411467	Bacteria[superkingdom]|Firmicutes[phylum]|Clostridia[class]|Clostridiales[order]|xxxx[family]|Pseudoflavonifractor[genus]|Pseudoflavonifractor capillosus[species]
OTU_47;size=9798	2.00E-105	88.15	1535	Bacteria[superkingdom]|Firmicutes[phylum]|Clostridia[class]|Clostridiales[order]|Ruminococcaceae[family]|Ruminiclostridium[genus]|[Clostridium] leptum[species]
OTU_47;size=9798	8.00E-105	88.06	29353	Bacteria[superkingdom]|Firmicutes[phylum]|Clostridia[class]|Clostridiales[order]|Ruminococcaceae[family]|Ruminiclostridium[genus]|[Clostridium] aldrichii[species]
OTU_47;size=9798	8.00E-105	88.02	253314	Bacteria[superkingdom]|Firmicutes[phylum]|Clostridia[class]|Clostridiales[order]|Ruminococcaceae[family]|Ruminiclostridium[genus]|[Clostridium] straminisolvens[species]
OTU_48;size=9782	9.00E-169	99.4	33043	Bacteria[superkingdom]|Firmicutes[phylum]|Clostridia[class]|Clostridiales[order]|Lachnospiraceae[family]|Coprococcus[genus]|Coprococcus eutactus[species]
OTU_48;size=9782	2.00E-164	98.78	33043	Bacteria[superkingdom]|Firmicutes[phylum]|Clostridia[class]|Clostridiales[order]|Lachnospiraceae[family]|Coprococcus[genus]|Coprococcus eutactus[species]
OTU_48;size=9782	7.00E-135	94.62	45851	Bacteria[superkingdom]|Firmicutes[phylum]|Clostridia[class]|Clostridiales[order]|Lachnospiraceae[family]|Butyrivibrio[genus]|Butyrivibrio crossotus[species]
OTU_48;size=9782	9.00E-134	93.31	1282887	Bacteria[superkingdom]|Firmicutes[phylum]|Clostridia[class]|Clostridiales[order]|Lachnospiraceae[family]|Lachnospira[genus]|Lachnospira multipara[species]
OTU_48;size=9782	2.00E-130	92.12	39497	Bacteria[superkingdom]|Firmicutes[phylum]|Clostridia[class]|Clostridiales[order]|Eubacteriaceae[family]|Eubacterium[genus]|Eubacterium xylanophilum[species]
OTU_48;size=9782	2.00E-130	92.47	645466	Bacteria[superkingdom]|Firmicutes[phylum]|Clostridia[class]|Clostridiales[order]|Lachnospiraceae[family]|Anaerostipes[genus]|Anaerostipes butyraticus[species]
OTU_48;size=9782	2.00E-130	92.47	645466	Bacteria[superkingdom]|Firmicutes[phylum]|Clostridia[class]|Clostridiales[order]|Lachnospiraceae[family]|Anaerostipes[genus]|Anaerostipes butyraticus[species]
OTU_48;size=9782	9.00E-129	92.4	515620	Bacteria[superkingdom]|Firmicutes[phylum]|Clostridia[class]|Clostridiales[order]|Eubacteriaceae[family]|Eubacterium[genus]|[Eubacterium] eligens[species]
OTU_48;size=9782	9.00E-129	92.15	39495	Bacteria[superkingdom]|Firmicutes[phylum]|Clostridia[class]|Clostridiales[order]|Eubacteriaceae[family]|Eubacterium[genus]|Eubacterium uniforme[species]
OTU_48;size=9782	2.00E-126	91.82	69825	Bacteria[superkingdom]|Firmicutes[phylum]|Clostridia[class]|Clostridiales[order]|Lachnospiraceae[family]|Lachnoclostridium[genus]|[Clostridium] indolis[species]
OTU_48;size=9782	2.00E-125	91.21	39479	Bacteria[superkingdom]|Firmicutes[phylum]|Clostridia[class]|Clostridiales[order]|Lachnospiraceae[family]|Lachnoclostridium[genus]|[Clostridium] herbivorans[species]
OTU_48;size=9782	2.00E-125	92.74	154046	Bacteria[superkingdom]|Firmicutes[phylum]|Clostridia[class]|Clostridiales[order]|Clostridiaceae[family]|Hungatella[genus]|Hungatella hathewayi[species]
OTU_48;size=9782	7.00E-125	91.52	84030	Bacteria[superkingdom]|Firmicutes[phylum]|Clostridia[class]|Clostridiales[order]|Lachnospiraceae[family]|Lachnoclostridium[genus]|[Clostridium] saccharolyticum[species]
OTU_48;size=9782	7.00E-125	91.52	253257	Bacteria[superkingdom]|Firmicutes[phylum]|Clostridia[class]|Clostridiales[order]|Lachnospiraceae[family]|Lachnoclostridium[genus]|[Clostridium] amygdalinum[species]
OTU_48;size=9782	7.00E-125	91.52	84030	Bacteria[superkingdom]|Firmicutes[phylum]|Clostridia[class]|Clostridiales[order]|Lachnospiraceae[family]|Lachnoclostridium[genus]|[Clostridium] saccharolyticum[species]
OTU_48;size=9782	7.00E-125	91.52	1286820	Bacteria[superkingdom]|Firmicutes[phylum]|Clostridia[class]|Clostridiales[order]|Lachnospiraceae[family]|Lachnoclostridium[genus]|[Clostridium] methoxybenzovorans[species]
OTU_48;size=9782	9.00E-124	92.41	1096246	Bacteria[superkingdom]|Firmicutes[phylum]|Clostridia[class]|Clostridiales[order]|Clostridiaceae[family]|Hungatella[genus]|Hungatella effluvii[species]
OTU_48;size=9782	9.00E-124	91.27	105841	Bacteria[superkingdom]|Firmicutes[phylum]|Clostridia[class]|Clostridiales[order]|Lachnospiraceae[family]|Anaerostipes[genus]|Anaerostipes caccae[species]
OTU_48;size=9782	9.00E-124	92.41	94868	Bacteria[superkingdom]|Firmicutes[phylum]|Clostridia[class]|Clostridiales[order]|Lachnospiraceae[family]|Lachnoclostridium[genus]|[Clostridium] algidixylanolyticum[species]
OTU_48;size=9782	9.00E-124	91.49	42322	Bacteria[superkingdom]|Firmicutes[phylum]|Clostridia[class]|Clostridiales[order]|Eubacteriaceae[family]|Eubacterium[genus]|Eubacterium ruminantium[species]
OTU_48;size=9782	3.00E-123	91.24	37658	Bacteria[superkingdom]|Firmicutes[phylum]|Clostridia[class]|Clostridiales[order]|Lachnospiraceae[family]|Lachnoclostridium[genus]|[Clostridium] populeti[species]
OTU_48;size=9782	3.00E-123	91.21	1286362	Bacteria[superkingdom]|Firmicutes[phylum]|Clostridia[class]|Clostridiales[order]|Lachnospiraceae[family]|Lachnoclostridium[genus]|[Clostridium] celerecrescens[species]
OTU_48;size=9782	3.00E-123	91.21	460384	Bacteria[superkingdom]|Firmicutes[phylum]|Clostridia[class]|Clostridiales[order]|Lachnospiraceae[family]|Lachnoclostridium[genus]|[Clostridium] lavalense[species]
OTU_48;size=9782	3.00E-123	91.21	1286362	Bacteria[superkingdom]|Firmicutes[phylum]|Clostridia[class]|Clostridiales[order]|Lachnospiraceae[family]|Lachnoclostridium[genus]|[Clostridium] celerecrescens[species]
OTU_48;size=9782	3.00E-123	91.21	1297793	Bacteria[superkingdom]|Firmicutes[phylum]|Clostridia[class]|Clostridiales[order]|Lachnospiraceae[family]|Lachnoclostridium[genus]|[Clostridium] sphenoides[species]
OTU_48;size=9782	3.00E-123	91.21	58134	Bacteria[superkingdom]|Firmicutes[phylum]|Clostridia[class]|Clostridiales[order]|Lachnospiraceae[family]|Lachnoclostridium[genus]|[Desulfotomaculum] guttoideum[species]
OTU_48;size=9782	3.00E-123	92.41	36832	Bacteria[superkingdom]|Firmicutes[phylum]|Clostridia[class]|Clostridiales[order]|Lachnospiraceae[family]|Lachnoclostridium[genus]|[Clostridium] aerotolerans[species]
OTU_48;size=9782	1.00E-122	92.09	29375	Bacteria[superkingdom]|Firmicutes[phylum]|Clostridia[class]|Clostridiales[order]|Lachnospiraceae[family]|Lachnoclostridium[genus]|[Clostridium] xylanolyticum[species]
OTU_48;size=9782	1.00E-122	92.38	100134	Bacteria[superkingdom]|Firmicutes[phylum]|Clostridia[class]|Clostridiales[order]|Lachnospiraceae[family]|Anaerocolumna[genus]|Anaerocolumna xylanovorans[species]
OTU_48;size=9782	4.00E-122	90.63	1512	Bacteria[superkingdom]|Firmicutes[phylum]|Clostridia[class]|Clostridiales[order]|Lachnospiraceae[family]|Lachnoclostridium[genus]|[Clostridium] symbiosum[species]
OTU_49;size=9456	2.00E-165	98.79	742743	Bacteria[superkingdom]|Firmicutes[phylum]|Negativicutes[class]|Veillonellales[order]|Veillonellaceae[family]|Dialister[genus]|Dialister succinatiphilus[species]
OTU_49;size=9456	9.00E-159	97.58	308994	Bacteria[superkingdom]|Firmicutes[phylum]|Negativicutes[class]|Veillonellales[order]|Veillonellaceae[family]|Dialister[genus]|Dialister propionicifaciens[species]
OTU_49;size=9456	4.00E-157	97.29	308994	Bacteria[superkingdom]|Firmicutes[phylum]|Negativicutes[class]|Veillonellales[order]|Veillonellaceae[family]|Dialister[genus]|Dialister propionicifaciens[species]
OTU_49;size=9456	4.00E-152	96.37	309120	Bacteria[superkingdom]|Firmicutes[phylum]|Negativicutes[class]|Veillonellales[order]|Veillonellaceae[family]|Dialister[genus]|Dialister micraerophilus[species]
OTU_49;size=9456	4.00E-152	96.37	218538	Bacteria[superkingdom]|Firmicutes[phylum]|Negativicutes[class]|Veillonellales[order]|Veillonellaceae[family]|Dialister[genus]|Dialister invisus[species]
OTU_49;size=9456	4.00E-152	96.37	592028	Bacteria[superkingdom]|Firmicutes[phylum]|Negativicutes[class]|Veillonellales[order]|Veillonellaceae[family]|Dialister[genus]|Dialister invisus[species]
OTU_49;size=9456	4.00E-152	96.37	888062	Bacteria[superkingdom]|Firmicutes[phylum]|Negativicutes[class]|Veillonellales[order]|Veillonellaceae[family]|Dialister[genus]|Dialister micraerophilus[species]
OTU_49;size=9456	4.00E-147	95.47	39950	Bacteria[superkingdom]|Firmicutes[phylum]|Negativicutes[class]|Veillonellales[order]|Veillonellaceae[family]|Dialister[genus]|Dialister pneumosintes[species]
OTU_49;size=9456	2.00E-140	94.29	209880	Bacteria[superkingdom]|Firmicutes[phylum]|Negativicutes[class]|Veillonellales[order]|Veillonellaceae[family]|Allisonella[genus]|Allisonella histaminiformans[species]
OTU_49;size=9456	4.00E-122	90.96	464322	Bacteria[superkingdom]|Firmicutes[phylum]|Negativicutes[class]|Veillonellales[order]|Veillonellaceae[family]|Veillonella[genus]|Veillonella magna[species]
OTU_49;size=9456	2.00E-120	91.08	1064535	Bacteria[superkingdom]|Firmicutes[phylum]|Negativicutes[class]|Veillonellales[order]|Veillonellaceae[family]|Megasphaera[genus]|Megasphaera elsdenii[species]
OTU_49;size=9456	2.00E-120	91.08	103892	Bacteria[superkingdom]|Firmicutes[phylum]|Negativicutes[class]|Veillonellales[order]|Veillonellaceae[family]|Veillonella[genus]|Veillonella ratti[species]
OTU_49;size=9456	2.00E-120	91.08	1064535	Bacteria[superkingdom]|Firmicutes[phylum]|Negativicutes[class]|Veillonellales[order]|Veillonellaceae[family]|Megasphaera[genus]|Megasphaera elsdenii[species]
OTU_49;size=9456	2.00E-120	91.08	1064535	Bacteria[superkingdom]|Firmicutes[phylum]|Negativicutes[class]|Veillonellales[order]|Veillonellaceae[family]|Megasphaera[genus]|Megasphaera elsdenii[species]
OTU_49;size=9456	2.00E-120	90.63	620903	Bacteria[superkingdom]|Firmicutes[phylum]|Negativicutes[class]|Veillonellales[order]|Veillonellaceae[family]|Negativicoccus[genus]|Negativicoccus succinicivorans[species]
OTU_49;size=9456	2.00E-120	91.08	103892	Bacteria[superkingdom]|Firmicutes[phylum]|Negativicutes[class]|Veillonellales[order]|Veillonellaceae[family]|Veillonella[genus]|Veillonella ratti[species]
OTU_49;size=9456	2.00E-120	91.08	103892	Bacteria[superkingdom]|Firmicutes[phylum]|Negativicutes[class]|Veillonellales[order]|Veillonellaceae[family]|Veillonella[genus]|Veillonella ratti[species]
OTU_49;size=9456	2.00E-120	91.08	103892	Bacteria[superkingdom]|Firmicutes[phylum]|Negativicutes[class]|Veillonellales[order]|Veillonellaceae[family]|Veillonella[genus]|Veillonella ratti[species]
OTU_49;size=9456	7.00E-120	91.08	907	Bacteria[superkingdom]|Firmicutes[phylum]|Negativicutes[class]|Veillonellales[order]|Veillonellaceae[family]|Megasphaera[genus]|Megasphaera elsdenii[species]
OTU_49;size=9456	3.00E-119	90.42	187326	Bacteria[superkingdom]|Firmicutes[phylum]|Negativicutes[class]|Veillonellales[order]|Veillonellaceae[family]|Megasphaera[genus]|Megasphaera micronuciformis[species]
OTU_49;size=9456	1.00E-118	90.36	39778	Bacteria[superkingdom]|Firmicutes[phylum]|Negativicutes[class]|Veillonellales[order]|Veillonellaceae[family]|Veillonella[genus]|Veillonella dispar[species]
OTU_49;size=9456	1.00E-118	90.36	39778	Bacteria[superkingdom]|Firmicutes[phylum]|Negativicutes[class]|Veillonellales[order]|Veillonellaceae[family]|Veillonella[genus]|Veillonella dispar[species]
OTU_49;size=9456	1.00E-118	90.36	39778	Bacteria[superkingdom]|Firmicutes[phylum]|Negativicutes[class]|Veillonellales[order]|Veillonellaceae[family]|Veillonella[genus]|Veillonella dispar[species]
OTU_49;size=9456	1.00E-117	90.52	879612	Bacteria[superkingdom]|Firmicutes[phylum]|Negativicutes[class]|Veillonellales[order]|Veillonellaceae[family]|Megasphaera[genus]|Megasphaera indica[species]
OTU_49;size=9456	4.00E-117	90.09	479436	Bacteria[superkingdom]|Firmicutes[phylum]|Negativicutes[class]|Veillonellales[order]|Veillonellaceae[family]|Veillonella[genus]|Veillonella parvula[species]
OTU_49;size=9456	4.00E-117	90.09	1110546	Bacteria[superkingdom]|Firmicutes[phylum]|Negativicutes[class]|Veillonellales[order]|Veillonellaceae[family]|Veillonella[genus]|Veillonella tobetsuensis[species]
OTU_49;size=9456	4.00E-117	90.09	479436	Bacteria[superkingdom]|Firmicutes[phylum]|Negativicutes[class]|Veillonellales[order]|Veillonellaceae[family]|Veillonella[genus]|Veillonella parvula[species]
OTU_49;size=9456	4.00E-117	90.09	29466	Bacteria[superkingdom]|Firmicutes[phylum]|Negativicutes[class]|Veillonellales[order]|Veillonellaceae[family]|Veillonella[genus]|Veillonella parvula[species]
OTU_49;size=9456	4.00E-117	90.09	423477	Bacteria[superkingdom]|Firmicutes[phylum]|Negativicutes[class]|Veillonellales[order]|Veillonellaceae[family]|Veillonella[genus]|Veillonella rogosae[species]
OTU_49;size=9456	4.00E-117	90.06	248316	Bacteria[superkingdom]|Firmicutes[phylum]|Negativicutes[class]|Veillonellales[order]|Veillonellaceae[family]|Veillonella[genus]|Veillonella caviae[species]
OTU_50;size=9367	6.00E-126	91.79	319644	Bacteria[superkingdom]|Firmicutes[phylum]|Clostridia[class]|Clostridiales[order]|Ruminococcaceae[family]|Saccharofermentans[genus]|Saccharofermentans acetigenes[species]
OTU_50;size=9367	3.00E-124	91.79	1543	Bacteria[superkingdom]|Firmicutes[phylum]|Clostridia[class]|Clostridiales[order]|Clostridiaceae[family]|Clostridium[genus]|Clostridium oceanicum[species]
OTU_50;size=9367	3.00E-124	91.79	1543	Bacteria[superkingdom]|Firmicutes[phylum]|Clostridia[class]|Clostridiales[order]|Clostridiaceae[family]|Clostridium[genus]|Clostridium oceanicum[species]
OTU_50;size=9367	3.00E-124	91.79	1543	Bacteria[superkingdom]|Firmicutes[phylum]|Clostridia[class]|Clostridiales[order]|Clostridiaceae[family]|Clostridium[genus]|Clostridium oceanicum[species]
OTU_50;size=9367	1.00E-122	91.52	1543	Bacteria[superkingdom]|Firmicutes[phylum]|Clostridia[class]|Clostridiales[order]|Clostridiaceae[family]|Clostridium[genus]|Clostridium oceanicum[species]
OTU_50;size=9367	1.00E-122	91.46	1509	Bacteria[superkingdom]|Firmicutes[phylum]|Clostridia[class]|Clostridiales[order]|Clostridiaceae[family]|Clostridium[genus]|Clostridium sporogenes[species]
OTU_50;size=9367	1.00E-122	91.46	413999	Bacteria[superkingdom]|Firmicutes[phylum]|Clostridia[class]|Clostridiales[order]|Clostridiaceae[family]|Clostridium[genus]|Clostridium botulinum[species]
OTU_50;size=9367	1.00E-122	91.46	1509	Bacteria[superkingdom]|Firmicutes[phylum]|Clostridia[class]|Clostridiales[order]|Clostridiaceae[family]|Clostridium[genus]|Clostridium sporogenes[species]
OTU_50;size=9367	1.00E-122	91.46	1509	Bacteria[superkingdom]|Firmicutes[phylum]|Clostridia[class]|Clostridiales[order]|Clostridiaceae[family]|Clostridium[genus]|Clostridium sporogenes[species]
OTU_50;size=9367	1.00E-122	91.46	39481	Bacteria[superkingdom]|Firmicutes[phylum]|Clostridia[class]|Clostridiales[order]|Eubacteriaceae[family]|Eubacterium[genus]|[Eubacterium] combesii[species]
OTU_50;size=9367	1.00E-122	91.46	36826	Bacteria[superkingdom]|Firmicutes[phylum]|Clostridia[class]|Clostridiales[order]|Clostridiaceae[family]|Clostridium[genus]|Clostridium botulinum[species]
OTU_50;size=9367	6.00E-121	91.16	1491	Bacteria[superkingdom]|Firmicutes[phylum]|Clostridia[class]|Clostridiales[order]|Clostridiaceae[family]|Clostridium[genus]|Clostridium botulinum[species]
OTU_50;size=9367	3.00E-119	90.88	1543	Bacteria[superkingdom]|Firmicutes[phylum]|Clostridia[class]|Clostridiales[order]|Clostridiaceae[family]|Clostridium[genus]|Clostridium oceanicum[species]
OTU_50;size=9367	3.00E-119	90.85	1550	Bacteria[superkingdom]|Firmicutes[phylum]|Clostridia[class]|Clostridiales[order]|Clostridiaceae[family]|Clostridium[genus]|Clostridium subterminale[species]
OTU_50;size=9367	3.00E-119	90.85	150336	Bacteria[superkingdom]|Firmicutes[phylum]|Clostridia[class]|Clostridiales[order]|Clostridiaceae[family]|Clostridium[genus]|Clostridium thiosulfatireducens[species]
OTU_50;size=9367	3.00E-119	90.85	1550	Bacteria[superkingdom]|Firmicutes[phylum]|Clostridia[class]|Clostridiales[order]|Clostridiaceae[family]|Clostridium[genus]|Clostridium subterminale[species]
OTU_50;size=9367	3.00E-119	90.85	318464	Bacteria[superkingdom]|Firmicutes[phylum]|Clostridia[class]|Clostridiales[order]|Clostridiaceae[family]|Clostridium[genus]|Clostridium sulfidigenes[species]
OTU_50;size=9367	3.00E-119	90.88	319475	Bacteria[superkingdom]|Firmicutes[phylum]|Clostridia[class]|Clostridiales[order]|Clostridiaceae[family]|Clostridium[genus]|Clostridium lundense[species]
OTU_50;size=9367	3.00E-119	90.85	150336	Bacteria[superkingdom]|Firmicutes[phylum]|Clostridia[class]|Clostridiales[order]|Clostridiaceae[family]|Clostridium[genus]|Clostridium thiosulfatireducens[species]
OTU_50;size=9367	3.00E-119	90.85	1550	Bacteria[superkingdom]|Firmicutes[phylum]|Clostridia[class]|Clostridiales[order]|Clostridiaceae[family]|Clostridium[genus]|Clostridium subterminale[species]
OTU_50;size=9367	3.00E-118	90.88	29356	Bacteria[superkingdom]|Firmicutes[phylum]|Clostridia[class]|Clostridiales[order]|Clostridiaceae[family]|Clostridium[genus]|Clostridium chartatabidum[species]
OTU_50;size=9367	1.00E-117	90.52	1550	Bacteria[superkingdom]|Firmicutes[phylum]|Clostridia[class]|Clostridiales[order]|Clostridiaceae[family]|Clostridium[genus]|Clostridium subterminale[species]
OTU_50;size=9367	1.00E-117	90.49	29341	Bacteria[superkingdom]|Firmicutes[phylum]|Clostridia[class]|Clostridiales[order]|Clostridiaceae[family]|Clostridium[genus]|Clostridium argentinense[species]
OTU_50;size=9367	1.00E-117	90.55	150336	Bacteria[superkingdom]|Firmicutes[phylum]|Clostridia[class]|Clostridiales[order]|Clostridiaceae[family]|Clostridium[genus]|Clostridium thiosulfatireducens[species]
OTU_50;size=9367	4.00E-117	90.03	1337094	Bacteria[superkingdom]|Firmicutes[phylum]|Clostridia[class]|Clostridiales[order]|Ruminococcaceae[family]|Ercella[genus]|Ercella succinigenes[species]
OTU_50;size=9367	4.00E-117	90.06	694434	Bacteria[superkingdom]|Firmicutes[phylum]|Clostridia[class]|Clostridiales[order]|Gracilibacteraceae[family]|Gracilibacter[genus]|Gracilibacter thermotolerans[species]
OTU_50;size=9367	4.00E-117	90.06	694434	Bacteria[superkingdom]|Firmicutes[phylum]|Clostridia[class]|Clostridiales[order]|Gracilibacteraceae[family]|Gracilibacter[genus]|Gracilibacter thermotolerans[species]
OTU_50;size=9367	4.00E-117	90.06	694434	Bacteria[superkingdom]|Firmicutes[phylum]|Clostridia[class]|Clostridiales[order]|Gracilibacteraceae[family]|Gracilibacter[genus]|Gracilibacter thermotolerans[species]
OTU_50;size=9367	4.00E-117	90.06	694434	Bacteria[superkingdom]|Firmicutes[phylum]|Clostridia[class]|Clostridiales[order]|Gracilibacteraceae[family]|Gracilibacter[genus]|Gracilibacter thermotolerans[species]
OTU_50;size=9367	4.00E-117	91.61	351628	Bacteria[superkingdom]|Firmicutes[phylum]|Clostridia[class]|Clostridiales[order]|Clostridiaceae[family]|Clostridium[genus]|Clostridium schirmacherense[species]
OTU_51;size=9263	2.00E-145	95.17	853	Bacteria[superkingdom]|Firmicutes[phylum]|Clostridia[class]|Clostridiales[order]|Ruminococcaceae[family]|Faecalibacterium[genus]|Faecalibacterium prausnitzii[species]
OTU_51;size=9263	9.00E-139	93.96	214851	Bacteria[superkingdom]|Firmicutes[phylum]|Clostridia[class]|Clostridiales[order]|Ruminococcaceae[family]|Subdoligranulum[genus]|Subdoligranulum variabile[species]
OTU_51;size=9263	4.00E-137	93.66	745368	Bacteria[superkingdom]|Firmicutes[phylum]|Clostridia[class]|Clostridiales[order]|Ruminococcaceae[family]|Gemmiger[genus]|Gemmiger formicilis[species]
OTU_51;size=9263	7.00E-125	91.59	52786	Bacteria[superkingdom]|Firmicutes[phylum]|Clostridia[class]|Clostridiales[order]|Ruminococcaceae[family]|Anaerofilum[genus]|Anaerofilum agile[species]
OTU_51;size=9263	2.00E-121	90.99	52787	Bacteria[superkingdom]|Firmicutes[phylum]|Clostridia[class]|Clostridiales[order]|Ruminococcaceae[family]|Anaerofilum[genus]|Anaerofilum pentosovorans[species]
OTU_51;size=9263	8.00E-105	87.95	1535	Bacteria[superkingdom]|Firmicutes[phylum]|Clostridia[class]|Clostridiales[order]|Ruminococcaceae[family]|Ruminiclostridium[genus]|[Clostridium] leptum[species]
OTU_51;size=9263	8.00E-105	88.02	84026	Bacteria[superkingdom]|Firmicutes[phylum]|Clostridia[class]|Clostridiales[order]|Ruminococcaceae[family]|Ruminiclostridium[genus]|[Clostridium] methylpentosum[species]
OTU_51;size=9263	3.00E-104	87.69	39484	Bacteria[superkingdom]|Firmicutes[phylum]|Clostridia[class]|Clostridiales[order]|Eubacteriaceae[family]|Eubacterium[genus]|Eubacterium desmolans[species]
OTU_51;size=9263	1.00E-102	87.35	1265	Bacteria[superkingdom]|Firmicutes[phylum]|Clostridia[class]|Clostridiales[order]|Ruminococcaceae[family]|Ruminococcus[genus]|Ruminococcus flavefaciens[species]
OTU_51;size=9263	2.00E-101	87.46	663278	Bacteria[superkingdom]|Firmicutes[phylum]|Clostridia[class]|Clostridiales[order]|Ruminococcaceae[family]|Ethanoligenens[genus]|Ethanoligenens harbinense[species]
OTU_51;size=9263	2.00E-101	87.46	663278	Bacteria[superkingdom]|Firmicutes[phylum]|Clostridia[class]|Clostridiales[order]|Ruminococcaceae[family]|Ethanoligenens[genus]|Ethanoligenens harbinense[species]
OTU_51;size=9263	6.00E-101	88.29	501571	Bacteria[superkingdom]|Firmicutes[phylum]|Clostridia[class]|Clostridiales[order]|Clostridiaceae[family]|Butyricicoccus[genus]|Butyricicoccus pullicaecorum[species]
OTU_51;size=9263	2.00E-100	87.13	40519	Bacteria[superkingdom]|Firmicutes[phylum]|Clostridia[class]|Clostridiales[order]|Ruminococcaceae[family]|Ruminococcus[genus]|Ruminococcus callidus[species]
OTU_51;size=9263	8.00E-100	87.13	169435	Bacteria[superkingdom]|Firmicutes[phylum]|Clostridia[class]|Clostridiales[order]|Ruminococcaceae[family]|Anaerotruncus[genus]|Anaerotruncus colihominis[species]
OTU_51;size=9263	3.00E-99	88.52	1549	Bacteria[superkingdom]|Firmicutes[phylum]|Clostridia[class]|Clostridiales[order]|Ruminococcaceae[family]|Ruminiclostridium[genus]|[Clostridium] sporosphaeroides[species]
OTU_51;size=9263	1.00E-98	86.71	290054	Bacteria[superkingdom]|Firmicutes[phylum]|Clostridia[class]|Clostridiales[order]|Eubacteriaceae[family]|Eubacterium[genus]|Eubacterium coprostanoligenes[species]
OTU_51;size=9263	4.00E-98	86.9	663278	Bacteria[superkingdom]|Firmicutes[phylum]|Clostridia[class]|Clostridiales[order]|Ruminococcaceae[family]|Ethanoligenens[genus]|Ethanoligenens harbinense[species]
OTU_51;size=9263	1.00E-97	86.85	1297617	Bacteria[superkingdom]|Firmicutes[phylum]|Clostridia[class]|Clostridiales[order]|xxxx[family]|Intestinimonas[genus]|Intestinimonas butyriciproducens[species]
OTU_51;size=9263	2.00E-96	86.45	258515	Bacteria[superkingdom]|Firmicutes[phylum]|Clostridia[class]|Clostridiales[order]|Ruminococcaceae[family]|Acetanaerobacterium[genus]|Acetanaerobacterium elongatum[species]
OTU_51;size=9263	2.00E-96	86.49	29343	Bacteria[superkingdom]|Firmicutes[phylum]|Clostridia[class]|Clostridiales[order]|Ruminococcaceae[family]|Ruminiclostridium[genus]|[Clostridium] cellulosi[species]
OTU_51;size=9263	3.00E-94	87.58	697329	Bacteria[superkingdom]|Firmicutes[phylum]|Clostridia[class]|Clostridiales[order]|Ruminococcaceae[family]|Ruminococcus[genus]|Ruminococcus albus[species]
OTU_51;size=9263	3.00E-94	87.58	1264	Bacteria[superkingdom]|Firmicutes[phylum]|Clostridia[class]|Clostridiales[order]|Ruminococcaceae[family]|Ruminococcus[genus]|Ruminococcus albus[species]
OTU_51;size=9263	3.00E-94	87.58	697329	Bacteria[superkingdom]|Firmicutes[phylum]|Clostridia[class]|Clostridiales[order]|Ruminococcaceae[family]|Ruminococcus[genus]|Ruminococcus albus[species]
OTU_51;size=9263	3.00E-94	87.58	697329	Bacteria[superkingdom]|Firmicutes[phylum]|Clostridia[class]|Clostridiales[order]|Ruminococcaceae[family]|Ruminococcus[genus]|Ruminococcus albus[species]
OTU_51;size=9263	1.00E-93	85.93	213810	Bacteria[superkingdom]|Firmicutes[phylum]|Clostridia[class]|Clostridiales[order]|Ruminococcaceae[family]|Ruminococcus[genus]|Ruminococcus champanellensis[species]
OTU_51;size=9263	1.00E-93	85.93	213810	Bacteria[superkingdom]|Firmicutes[phylum]|Clostridia[class]|Clostridiales[order]|Ruminococcaceae[family]|Ruminococcus[genus]|Ruminococcus champanellensis[species]
OTU_51;size=9263	1.00E-92	85.89	717961	Bacteria[superkingdom]|Firmicutes[phylum]|Clostridia[class]|Clostridiales[order]|Ruminococcaceae[family]|Ruminiclostridium[genus]|[Eubacterium] siraeum[species]
OTU_51;size=9263	6.00E-91	86.12	39492	Bacteria[superkingdom]|Firmicutes[phylum]|Clostridia[class]|Clostridiales[order]|Ruminococcaceae[family]|Ruminiclostridium[genus]|[Eubacterium] siraeum[species]
OTU_51;size=9263	2.00E-90	87.13	40518	Bacteria[superkingdom]|Firmicutes[phylum]|Clostridia[class]|Clostridiales[order]|Ruminococcaceae[family]|Ruminococcus[genus]|Ruminococcus bromii[species]
OTU_51;size=9263	1.00E-88	84.94	349519	Bacteria[superkingdom]|Firmicutes[phylum]|Bacilli[class]|Lactobacillales[order]|Leuconostocaceae[family]|Leuconostoc[genus]|Leuconostoc citreum[species]
OTU_52;size=9244	3.00E-134	93.31	44749	Bacteria[superkingdom]|Firmicutes[phylum]|Clostridia[class]|Clostridiales[order]|Ruminococcaceae[family]|Sporobacter[genus]|Sporobacter termitidis[species]
OTU_52;size=9244	6.00E-126	92.74	100176	Bacteria[superkingdom]|Firmicutes[phylum]|Clostridia[class]|Clostridiales[order]|Ruminococcaceae[family]|Papillibacter[genus]|Papillibacter cinnamivorans[species]
OTU_52;size=9244	6.00E-126	91.62	47246	Bacteria[superkingdom]|Firmicutes[phylum]|Clostridia[class]|Clostridiales[order]|Ruminococcaceae[family]|Ruminiclostridium[genus]|[Clostridium] viride[species]
OTU_52;size=9244	1.00E-118	90.42	1297617	Bacteria[superkingdom]|Firmicutes[phylum]|Clostridia[class]|Clostridiales[order]|xxxx[family]|Intestinimonas[genus]|Intestinimonas butyriciproducens[species]
OTU_52;size=9244	1.00E-118	90.39	1121303	Bacteria[superkingdom]|Firmicutes[phylum]|Clostridia[class]|Clostridiales[order]|Ruminococcaceae[family]|Ruminiclostridium[genus]|[Clostridium] cellobioparum[species]
OTU_52;size=9244	4.00E-117	90.09	1121303	Bacteria[superkingdom]|Firmicutes[phylum]|Clostridia[class]|Clostridiales[order]|Ruminococcaceae[family]|Ruminiclostridium[genus]|[Clostridium] cellobioparum[species]
OTU_52;size=9244	4.00E-117	90.09	29371	Bacteria[superkingdom]|Firmicutes[phylum]|Clostridia[class]|Clostridiales[order]|Ruminococcaceae[family]|Ruminiclostridium[genus]|[Clostridium] termitidis[species]
OTU_52;size=9244	2.00E-115	89.79	1521	Bacteria[superkingdom]|Firmicutes[phylum]|Clostridia[class]|Clostridiales[order]|Ruminococcaceae[family]|Ruminiclostridium[genus]|[Clostridium] cellulolyticum[species]
OTU_52;size=9244	2.00E-115	89.85	1007096	Bacteria[superkingdom]|Firmicutes[phylum]|Clostridia[class]|Clostridiales[order]|Oscillospiraceae[family]|Oscillibacter[genus]|Oscillibacter ruminantium[species]
OTU_52;size=9244	2.00E-115	89.79	48256	Bacteria[superkingdom]|Firmicutes[phylum]|Clostridia[class]|Clostridiales[order]|Ruminococcaceae[family]|Ruminiclostridium[genus]|[Clostridium] hungatei[species]
OTU_52;size=9244	2.00E-115	89.79	48256	Bacteria[superkingdom]|Firmicutes[phylum]|Clostridia[class]|Clostridiales[order]|Ruminococcaceae[family]|Ruminiclostridium[genus]|[Clostridium] hungatei[species]
OTU_52;size=9244	2.00E-115	89.79	48256	Bacteria[superkingdom]|Firmicutes[phylum]|Clostridia[class]|Clostridiales[order]|Ruminococcaceae[family]|Ruminiclostridium[genus]|[Clostridium] hungatei[species]
OTU_52;size=9244	2.00E-115	89.79	1499	Bacteria[superkingdom]|Firmicutes[phylum]|Clostridia[class]|Clostridiales[order]|Ruminococcaceae[family]|Ruminiclostridium[genus]|[Clostridium] josui[species]
OTU_52;size=9244	2.00E-115	89.49	48256	Bacteria[superkingdom]|Firmicutes[phylum]|Clostridia[class]|Clostridiales[order]|Ruminococcaceae[family]|Ruminiclostridium[genus]|[Clostridium] hungatei[species]
OTU_52;size=9244	1.00E-113	89.52	351091	Bacteria[superkingdom]|Firmicutes[phylum]|Clostridia[class]|Clostridiales[order]|Oscillospiraceae[family]|Oscillibacter[genus]|Oscillibacter valericigenes[species]
OTU_52;size=9244	1.00E-113	89.49	48256	Bacteria[superkingdom]|Firmicutes[phylum]|Clostridia[class]|Clostridiales[order]|Ruminococcaceae[family]|Ruminiclostridium[genus]|[Clostridium] hungatei[species]
OTU_52;size=9244	1.00E-113	89.49	396504	Bacteria[superkingdom]|Firmicutes[phylum]|Clostridia[class]|Clostridiales[order]|Ruminococcaceae[family]|Ruminiclostridium[genus]|[Clostridium] sufflavum[species]
OTU_52;size=9244	1.00E-113	89.52	351091	Bacteria[superkingdom]|Firmicutes[phylum]|Clostridia[class]|Clostridiales[order]|Oscillospiraceae[family]|Oscillibacter[genus]|Oscillibacter valericigenes[species]
OTU_52;size=9244	1.00E-112	90.25	39484	Bacteria[superkingdom]|Firmicutes[phylum]|Clostridia[class]|Clostridiales[order]|Eubacteriaceae[family]|Eubacterium[genus]|Eubacterium desmolans[species]
OTU_52;size=9244	4.00E-112	89.36	213810	Bacteria[superkingdom]|Firmicutes[phylum]|Clostridia[class]|Clostridiales[order]|Ruminococcaceae[family]|Ruminococcus[genus]|Ruminococcus champanellensis[species]
OTU_52;size=9244	4.00E-112	89.19	588581	Bacteria[superkingdom]|Firmicutes[phylum]|Clostridia[class]|Clostridiales[order]|Ruminococcaceae[family]|Ruminiclostridium[genus]|[Clostridium] papyrosolvens[species]
OTU_52;size=9244	4.00E-112	89.19	501571	Bacteria[superkingdom]|Firmicutes[phylum]|Clostridia[class]|Clostridiales[order]|Clostridiaceae[family]|Butyricicoccus[genus]|Butyricicoccus pullicaecorum[species]
OTU_52;size=9244	4.00E-112	89.16	253314	Bacteria[superkingdom]|Firmicutes[phylum]|Clostridia[class]|Clostridiales[order]|Ruminococcaceae[family]|Ruminiclostridium[genus]|[Clostridium] straminisolvens[species]
OTU_52;size=9244	4.00E-112	89.36	213810	Bacteria[superkingdom]|Firmicutes[phylum]|Clostridia[class]|Clostridiales[order]|Ruminococcaceae[family]|Ruminococcus[genus]|Ruminococcus champanellensis[species]
OTU_52;size=9244	6.00E-111	89.06	2382	Bacteria[superkingdom]|Firmicutes[phylum]|Clostridia[class]|Clostridiales[order]|Lachnospiraceae[family]|Acetitomaculum[genus]|Acetitomaculum ruminis[species]
OTU_52;size=9244	6.00E-111	89.06	1265	Bacteria[superkingdom]|Firmicutes[phylum]|Clostridia[class]|Clostridiales[order]|Ruminococcaceae[family]|Ruminococcus[genus]|Ruminococcus flavefaciens[species]
OTU_52;size=9244	2.00E-110	89.06	1515	Bacteria[superkingdom]|Firmicutes[phylum]|Clostridia[class]|Clostridiales[order]|Ruminococcaceae[family]|Ruminiclostridium[genus]|Ruminiclostridium thermocellum[species]
OTU_52;size=9244	2.00E-110	89.06	637887	Bacteria[superkingdom]|Firmicutes[phylum]|Clostridia[class]|Clostridiales[order]|Ruminococcaceae[family]|Ruminiclostridium[genus]|Ruminiclostridium thermocellum[species]
OTU_52;size=9244	2.00E-110	89.06	1515	Bacteria[superkingdom]|Firmicutes[phylum]|Clostridia[class]|Clostridiales[order]|Ruminococcaceae[family]|Ruminiclostridium[genus]|Ruminiclostridium thermocellum[species]
OTU_52;size=9244	2.00E-110	88.92	398512	Bacteria[superkingdom]|Firmicutes[phylum]|Clostridia[class]|Clostridiales[order]|Ruminococcaceae[family]|Pseudobacteroides[genus]|Pseudobacteroides cellulosolvens[species]
OTU_53;size=9237	5.00E-107	88.45	1297424	Bacteria[superkingdom]|Firmicutes[phylum]|Clostridia[class]|Clostridiales[order]|Ruminococcaceae[family]|Anaerobacterium[genus]|Anaerobacterium chartisolvens[species]
OTU_53;size=9237	2.00E-105	88.15	396504	Bacteria[superkingdom]|Firmicutes[phylum]|Clostridia[class]|Clostridiales[order]|Ruminococcaceae[family]|Ruminiclostridium[genus]|[Clostridium] sufflavum[species]
OTU_53;size=9237	1.00E-103	87.84	1521	Bacteria[superkingdom]|Firmicutes[phylum]|Clostridia[class]|Clostridiales[order]|Ruminococcaceae[family]|Ruminiclostridium[genus]|[Clostridium] cellulolyticum[species]
OTU_53;size=9237	1.00E-103	87.84	48256	Bacteria[superkingdom]|Firmicutes[phylum]|Clostridia[class]|Clostridiales[order]|Ruminococcaceae[family]|Ruminiclostridium[genus]|[Clostridium] hungatei[species]
OTU_53;size=9237	1.00E-103	87.84	48256	Bacteria[superkingdom]|Firmicutes[phylum]|Clostridia[class]|Clostridiales[order]|Ruminococcaceae[family]|Ruminiclostridium[genus]|[Clostridium] hungatei[species]
OTU_53;size=9237	1.00E-103	87.84	48256	Bacteria[superkingdom]|Firmicutes[phylum]|Clostridia[class]|Clostridiales[order]|Ruminococcaceae[family]|Ruminiclostridium[genus]|[Clostridium] hungatei[species]
OTU_53;size=9237	1.00E-103	87.88	588581	Bacteria[superkingdom]|Firmicutes[phylum]|Clostridia[class]|Clostridiales[order]|Ruminococcaceae[family]|Ruminiclostridium[genus]|[Clostridium] papyrosolvens[species]
OTU_53;size=9237	1.00E-103	87.84	1499	Bacteria[superkingdom]|Firmicutes[phylum]|Clostridia[class]|Clostridiales[order]|Ruminococcaceae[family]|Ruminiclostridium[genus]|[Clostridium] josui[species]
OTU_53;size=9237	4.00E-103	87.61	1515	Bacteria[superkingdom]|Firmicutes[phylum]|Clostridia[class]|Clostridiales[order]|Ruminococcaceae[family]|Ruminiclostridium[genus]|Ruminiclostridium thermocellum[species]
OTU_53;size=9237	4.00E-103	87.61	637887	Bacteria[superkingdom]|Firmicutes[phylum]|Clostridia[class]|Clostridiales[order]|Ruminococcaceae[family]|Ruminiclostridium[genus]|Ruminiclostridium thermocellum[species]
OTU_53;size=9237	4.00E-103	87.61	1515	Bacteria[superkingdom]|Firmicutes[phylum]|Clostridia[class]|Clostridiales[order]|Ruminococcaceae[family]|Ruminiclostridium[genus]|Ruminiclostridium thermocellum[species]
OTU_53;size=9237	4.00E-103	88	259063	Bacteria[superkingdom]|Firmicutes[phylum]|Clostridia[class]|Clostridiales[order]|Lachnospiraceae[family]|Anaerocolumna[genus]|Anaerocolumna jejuensis[species]
OTU_53;size=9237	4.00E-103	87.61	84032	Bacteria[superkingdom]|Firmicutes[phylum]|Clostridia[class]|Clostridiales[order]|Ruminococcaceae[family]|Ruminiclostridium[genus]|[Clostridium] thermosuccinogenes[species]
OTU_53;size=9237	5.00E-102	87.54	48256	Bacteria[superkingdom]|Firmicutes[phylum]|Clostridia[class]|Clostridiales[order]|Ruminococcaceae[family]|Ruminiclostridium[genus]|[Clostridium] hungatei[species]
OTU_53;size=9237	5.00E-102	87.58	1121303	Bacteria[superkingdom]|Firmicutes[phylum]|Clostridia[class]|Clostridiales[order]|Ruminococcaceae[family]|Ruminiclostridium[genus]|[Clostridium] cellobioparum[species]
OTU_53;size=9237	5.00E-102	87.54	253314	Bacteria[superkingdom]|Firmicutes[phylum]|Clostridia[class]|Clostridiales[order]|Ruminococcaceae[family]|Ruminiclostridium[genus]|[Clostridium] straminisolvens[species]
OTU_53;size=9237	2.00E-101	87.31	720554	Bacteria[superkingdom]|Firmicutes[phylum]|Clostridia[class]|Clostridiales[order]|Ruminococcaceae[family]|Ruminiclostridium[genus]|[Clostridium] clariflavum[species]
OTU_53;size=9237	6.00E-101	88.25	694434	Bacteria[superkingdom]|Firmicutes[phylum]|Clostridia[class]|Clostridiales[order]|Gracilibacteraceae[family]|Gracilibacter[genus]|Gracilibacter thermotolerans[species]
OTU_53;size=9237	6.00E-101	88.25	694434	Bacteria[superkingdom]|Firmicutes[phylum]|Clostridia[class]|Clostridiales[order]|Gracilibacteraceae[family]|Gracilibacter[genus]|Gracilibacter thermotolerans[species]
OTU_53;size=9237	6.00E-101	88.25	694434	Bacteria[superkingdom]|Firmicutes[phylum]|Clostridia[class]|Clostridiales[order]|Gracilibacteraceae[family]|Gracilibacter[genus]|Gracilibacter thermotolerans[species]
OTU_53;size=9237	6.00E-101	88.25	694434	Bacteria[superkingdom]|Firmicutes[phylum]|Clostridia[class]|Clostridiales[order]|Gracilibacteraceae[family]|Gracilibacter[genus]|Gracilibacter thermotolerans[species]
OTU_53;size=9237	2.00E-100	87.27	1121303	Bacteria[superkingdom]|Firmicutes[phylum]|Clostridia[class]|Clostridiales[order]|Ruminococcaceae[family]|Ruminiclostridium[genus]|[Clostridium] cellobioparum[species]
OTU_53;size=9237	2.00E-100	87.27	29371	Bacteria[superkingdom]|Firmicutes[phylum]|Clostridia[class]|Clostridiales[order]|Ruminococcaceae[family]|Ruminiclostridium[genus]|[Clostridium] termitidis[species]
OTU_53;size=9237	2.00E-100	86.93	48256	Bacteria[superkingdom]|Firmicutes[phylum]|Clostridia[class]|Clostridiales[order]|Ruminococcaceae[family]|Ruminiclostridium[genus]|[Clostridium] hungatei[species]
OTU_53;size=9237	8.00E-100	87.01	720554	Bacteria[superkingdom]|Firmicutes[phylum]|Clostridia[class]|Clostridiales[order]|Ruminococcaceae[family]|Ruminiclostridium[genus]|[Clostridium] clariflavum[species]
OTU_53;size=9237	8.00E-100	87.38	100134	Bacteria[superkingdom]|Firmicutes[phylum]|Clostridia[class]|Clostridiales[order]|Lachnospiraceae[family]|Anaerocolumna[genus]|Anaerocolumna xylanovorans[species]
OTU_53;size=9237	3.00E-99	87.94	694434	Bacteria[superkingdom]|Firmicutes[phylum]|Clostridia[class]|Clostridiales[order]|Gracilibacteraceae[family]|Gracilibacter[genus]|Gracilibacter thermotolerans[species]
OTU_53;size=9237	1.00E-98	86.93	29353	Bacteria[superkingdom]|Firmicutes[phylum]|Clostridia[class]|Clostridiales[order]|Ruminococcaceae[family]|Ruminiclostridium[genus]|[Clostridium] aldrichii[species]
OTU_53;size=9237	4.00E-98	86.71	630405	Bacteria[superkingdom]|Firmicutes[phylum]|Clostridia[class]|Clostridiales[order]|Clostridiaceae[family]|Cellulosibacter[genus]|Cellulosibacter alkalithermophilus[species]
OTU_53;size=9237	1.00E-97	86.63	398512	Bacteria[superkingdom]|Firmicutes[phylum]|Clostridia[class]|Clostridiales[order]|Ruminococcaceae[family]|Pseudobacteroides[genus]|Pseudobacteroides cellulosolvens[species]
OTU_54;size=9014	7.00E-170	100	1547	Bacteria[superkingdom]|Firmicutes[phylum]|Erysipelotrichia[class]|Erysipelotrichales[order]|Erysipelotrichaceae[family]|Erysipelatoclostridium[genus]|Erysipelatoclostridium ramosum[species]
OTU_54;size=9014	7.00E-170	100	1547	Bacteria[superkingdom]|Firmicutes[phylum]|Erysipelotrichia[class]|Erysipelotrichales[order]|Erysipelotrichaceae[family]|Erysipelatoclostridium[genus]|Erysipelatoclostridium ramosum[species]
OTU_54;size=9014	3.00E-158	97.86	341225	Bacteria[superkingdom]|Firmicutes[phylum]|Erysipelotrichia[class]|Erysipelotrichales[order]|Erysipelotrichaceae[family]|Erysipelatoclostridium[genus]|[Clostridium] saccharogumia[species]
OTU_54;size=9014	1.00E-156	97.55	69824	Bacteria[superkingdom]|Firmicutes[phylum]|Erysipelotrichia[class]|Erysipelotrichales[order]|Erysipelotrichaceae[family]|Erysipelatoclostridium[genus]|[Clostridium] cocleatum[species]
OTU_54;size=9014	7.00E-150	96.33	29348	Bacteria[superkingdom]|Firmicutes[phylum]|Erysipelotrichia[class]|Erysipelotrichales[order]|Erysipelotrichaceae[family]|Erysipelatoclostridium[genus]|[Clostridium] spiroforme[species]
OTU_54;size=9014	3.00E-148	96.02	29348	Bacteria[superkingdom]|Firmicutes[phylum]|Erysipelotrichia[class]|Erysipelotrichales[order]|Erysipelotrichaceae[family]|Erysipelatoclostridium[genus]|[Clostridium] spiroforme[species]
OTU_54;size=9014	2.00E-146	95.73	428126	Bacteria[superkingdom]|Firmicutes[phylum]|Erysipelotrichia[class]|Erysipelotrichales[order]|Erysipelotrichaceae[family]|Erysipelatoclostridium[genus]|[Clostridium] spiroforme[species]
OTU_54;size=9014	7.00E-140	94.51	1297794	Bacteria[superkingdom]|Firmicutes[phylum]|Erysipelotrichia[class]|Erysipelotrichales[order]|Erysipelotrichaceae[family]|Coprobacillus[genus]|Coprobacillus cateniformis[species]
OTU_54;size=9014	1.00E-117	90.58	100886	Bacteria[superkingdom]|Firmicutes[phylum]|Erysipelotrichia[class]|Erysipelotrichales[order]|Erysipelotrichaceae[family]|Catenibacterium[genus]|Catenibacterium mitsuokai[species]
OTU_54;size=9014	2.00E-111	89.43	1410657	Bacteria[superkingdom]|Firmicutes[phylum]|Erysipelotrichia[class]|Erysipelotrichales[order]|Erysipelotrichaceae[family]|Kandleria[genus]|Kandleria vitulina[species]
OTU_54;size=9014	7.00E-105	88.22	322505	Bacteria[superkingdom]|Firmicutes[phylum]|Bacilli[class]|Lactobacillales[order]|Lactobacillaceae[family]|Sharpea[genus]|Sharpea azabuensis[species]
OTU_54;size=9014	8.00E-90	87.21	334122	Bacteria[superkingdom]|Tenericutes[phylum]|Mollicutes[class]|Entomoplasmatales[order]|Spiroplasmataceae[family]|Spiroplasma[genus]|Spiroplasma leucomae[species]
OTU_54;size=9014	8.00E-90	87.21	1276259	Bacteria[superkingdom]|Tenericutes[phylum]|Mollicutes[class]|Entomoplasmatales[order]|Spiroplasmataceae[family]|Spiroplasma[genus]|Spiroplasma phoeniceum[species]
OTU_54;size=9014	8.00E-90	87.21	2134	Bacteria[superkingdom]|Tenericutes[phylum]|Mollicutes[class]|Entomoplasmatales[order]|Spiroplasmataceae[family]|Spiroplasma[genus]|Spiroplasma melliferum[species]
OTU_54;size=9014	1.00E-88	89.55	650150	Bacteria[superkingdom]|Firmicutes[phylum]|Erysipelotrichia[class]|Erysipelotrichales[order]|Erysipelotrichaceae[family]|Erysipelothrix[genus]|Erysipelothrix rhusiopathiae[species]
OTU_54;size=9014	1.00E-88	89.55	1121874	Bacteria[superkingdom]|Firmicutes[phylum]|Erysipelotrichia[class]|Erysipelotrichales[order]|Erysipelotrichaceae[family]|Erysipelothrix[genus]|Erysipelothrix tonsillarum[species]
OTU_54;size=9014	1.00E-88	89.55	1121874	Bacteria[superkingdom]|Firmicutes[phylum]|Erysipelotrichia[class]|Erysipelotrichales[order]|Erysipelotrichaceae[family]|Erysipelothrix[genus]|Erysipelothrix tonsillarum[species]
OTU_54;size=9014	1.00E-88	89.55	1648	Bacteria[superkingdom]|Firmicutes[phylum]|Erysipelotrichia[class]|Erysipelotrichales[order]|Erysipelotrichaceae[family]|Erysipelothrix[genus]|Erysipelothrix rhusiopathiae[species]
OTU_54;size=9014	4.00E-88	87.5	1114980	Bacteria[superkingdom]|Tenericutes[phylum]|Mollicutes[class]|Entomoplasmatales[order]|Spiroplasmataceae[family]|Spiroplasma[genus]|Spiroplasma atrichopogonis[species]
OTU_54;size=9014	4.00E-88	87.5	216939	Bacteria[superkingdom]|Tenericutes[phylum]|Mollicutes[class]|Entomoplasmatales[order]|Spiroplasmataceae[family]|Spiroplasma[genus]|Spiroplasma insolitum[species]
OTU_54;size=9014	1.00E-87	86.56	2138	Bacteria[superkingdom]|Tenericutes[phylum]|Mollicutes[class]|Entomoplasmatales[order]|Spiroplasmataceae[family]|Spiroplasma[genus]|Spiroplasma poulsonii[species]
OTU_54;size=9014	5.00E-87	89.18	225084	Bacteria[superkingdom]|Firmicutes[phylum]|Erysipelotrichia[class]|Erysipelotrichales[order]|Erysipelotrichaceae[family]|Erysipelothrix[genus]|Erysipelothrix inopinata[species]
OTU_54;size=9014	2.00E-86	86.47	743698	Bacteria[superkingdom]|Tenericutes[phylum]|Mollicutes[class]|Entomoplasmatales[order]|Spiroplasmataceae[family]|Spiroplasma[genus]|Spiroplasma eriocheiris[species]
OTU_54;size=9014	2.00E-86	86.56	299214	Bacteria[superkingdom]|Tenericutes[phylum]|Mollicutes[class]|Entomoplasmatales[order]|Spiroplasmataceae[family]|Spiroplasma[genus]|Spiroplasma lineolae[species]
OTU_54;size=9014	2.00E-86	86.47	838561	Bacteria[superkingdom]|Tenericutes[phylum]|Mollicutes[class]|Entomoplasmatales[order]|Spiroplasmataceae[family]|Spiroplasma[genus]|Spiroplasma mirum[species]
OTU_54;size=9014	2.00E-86	86.47	1276227;1276229	Bacteria[superkingdom]|Tenericutes[phylum]|Mollicutes[class]|Entomoplasmatales[order]|Spiroplasmataceae[family]|Spiroplasma[genus]|Spiroplasma chrysopicola[species]
OTU_54;size=9014	2.00E-86	86.47	838561	Bacteria[superkingdom]|Tenericutes[phylum]|Mollicutes[class]|Entomoplasmatales[order]|Spiroplasmataceae[family]|Spiroplasma[genus]|Spiroplasma mirum[species]
OTU_54;size=9014	2.00E-86	86.56	324079	Bacteria[superkingdom]|Tenericutes[phylum]|Mollicutes[class]|Entomoplasmatales[order]|Spiroplasmataceae[family]|Spiroplasma[genus]|Spiroplasma tabanidicola[species]
OTU_54;size=9014	2.00E-86	86.56	324079	Bacteria[superkingdom]|Tenericutes[phylum]|Mollicutes[class]|Entomoplasmatales[order]|Spiroplasmataceae[family]|Spiroplasma[genus]|Spiroplasma tabanidicola[species]
OTU_54;size=9014	2.00E-86	86.56	324079	Bacteria[superkingdom]|Tenericutes[phylum]|Mollicutes[class]|Entomoplasmatales[order]|Spiroplasmataceae[family]|Spiroplasma[genus]|Spiroplasma tabanidicola[species]
OTU_55;size=8981	9.00E-129	92.22	1007096	Bacteria[superkingdom]|Firmicutes[phylum]|Clostridia[class]|Clostridiales[order]|Oscillospiraceae[family]|Oscillibacter[genus]|Oscillibacter ruminantium[species]
OTU_55;size=8981	4.00E-127	91.89	351091	Bacteria[superkingdom]|Firmicutes[phylum]|Clostridia[class]|Clostridiales[order]|Oscillospiraceae[family]|Oscillibacter[genus]|Oscillibacter valericigenes[species]
OTU_55;size=8981	4.00E-127	91.89	351091	Bacteria[superkingdom]|Firmicutes[phylum]|Clostridia[class]|Clostridiales[order]|Oscillospiraceae[family]|Oscillibacter[genus]|Oscillibacter valericigenes[species]
OTU_55;size=8981	4.00E-127	91.87	411467	Bacteria[superkingdom]|Firmicutes[phylum]|Clostridia[class]|Clostridiales[order]|xxxx[family]|Pseudoflavonifractor[genus]|Pseudoflavonifractor capillosus[species]
OTU_55;size=8981	7.00E-125	91.95	44749	Bacteria[superkingdom]|Firmicutes[phylum]|Clostridia[class]|Clostridiales[order]|Ruminococcaceae[family]|Sporobacter[genus]|Sporobacter termitidis[species]
OTU_55;size=8981	9.00E-124	91.29	292800	Bacteria[superkingdom]|Firmicutes[phylum]|Clostridia[class]|Clostridiales[order]|xxxx[family]|Flavonifractor[genus]|Flavonifractor plautii[species]
OTU_55;size=8981	9.00E-124	91.29	292800	Bacteria[superkingdom]|Firmicutes[phylum]|Clostridia[class]|Clostridiales[order]|xxxx[family]|Flavonifractor[genus]|Flavonifractor plautii[species]
OTU_55;size=8981	1.00E-122	90.96	47246	Bacteria[superkingdom]|Firmicutes[phylum]|Clostridia[class]|Clostridiales[order]|Ruminococcaceae[family]|Ruminiclostridium[genus]|[Clostridium] viride[species]
OTU_55;size=8981	1.00E-118	90.36	1297617	Bacteria[superkingdom]|Firmicutes[phylum]|Clostridia[class]|Clostridiales[order]|xxxx[family]|Intestinimonas[genus]|Intestinimonas butyriciproducens[species]
OTU_55;size=8981	2.00E-116	90.85	100176	Bacteria[superkingdom]|Firmicutes[phylum]|Clostridia[class]|Clostridiales[order]|Ruminococcaceae[family]|Papillibacter[genus]|Papillibacter cinnamivorans[species]
OTU_55;size=8981	3.00E-114	90.09	213810	Bacteria[superkingdom]|Firmicutes[phylum]|Clostridia[class]|Clostridiales[order]|Ruminococcaceae[family]|Ruminococcus[genus]|Ruminococcus champanellensis[species]
OTU_55;size=8981	3.00E-114	90.09	213810	Bacteria[superkingdom]|Firmicutes[phylum]|Clostridia[class]|Clostridiales[order]|Ruminococcaceae[family]|Ruminococcus[genus]|Ruminococcus champanellensis[species]
OTU_55;size=8981	1.00E-112	89.19	398512	Bacteria[superkingdom]|Firmicutes[phylum]|Clostridia[class]|Clostridiales[order]|Ruminococcaceae[family]|Pseudobacteroides[genus]|Pseudobacteroides cellulosolvens[species]
OTU_55;size=8981	4.00E-112	89.16	1521	Bacteria[superkingdom]|Firmicutes[phylum]|Clostridia[class]|Clostridiales[order]|Ruminococcaceae[family]|Ruminiclostridium[genus]|[Clostridium] cellulolyticum[species]
OTU_55;size=8981	4.00E-112	89.16	48256	Bacteria[superkingdom]|Firmicutes[phylum]|Clostridia[class]|Clostridiales[order]|Ruminococcaceae[family]|Ruminiclostridium[genus]|[Clostridium] hungatei[species]
OTU_55;size=8981	4.00E-112	89.16	48256	Bacteria[superkingdom]|Firmicutes[phylum]|Clostridia[class]|Clostridiales[order]|Ruminococcaceae[family]|Ruminiclostridium[genus]|[Clostridium] hungatei[species]
OTU_55;size=8981	4.00E-112	89.16	48256	Bacteria[superkingdom]|Firmicutes[phylum]|Clostridia[class]|Clostridiales[order]|Ruminococcaceae[family]|Ruminiclostridium[genus]|[Clostridium] hungatei[species]
OTU_55;size=8981	4.00E-112	89.16	48256	Bacteria[superkingdom]|Firmicutes[phylum]|Clostridia[class]|Clostridiales[order]|Ruminococcaceae[family]|Ruminiclostridium[genus]|[Clostridium] hungatei[species]
OTU_55;size=8981	4.00E-112	89.16	1499	Bacteria[superkingdom]|Firmicutes[phylum]|Clostridia[class]|Clostridiales[order]|Ruminococcaceae[family]|Ruminiclostridium[genus]|[Clostridium] josui[species]
OTU_55;size=8981	4.00E-112	89.16	253314	Bacteria[superkingdom]|Firmicutes[phylum]|Clostridia[class]|Clostridiales[order]|Ruminococcaceae[family]|Ruminiclostridium[genus]|[Clostridium] straminisolvens[species]
OTU_55;size=8981	4.00E-112	88.86	48256	Bacteria[superkingdom]|Firmicutes[phylum]|Clostridia[class]|Clostridiales[order]|Ruminococcaceae[family]|Ruminiclostridium[genus]|[Clostridium] hungatei[species]
OTU_55;size=8981	6.00E-111	89.51	1515	Bacteria[superkingdom]|Firmicutes[phylum]|Clostridia[class]|Clostridiales[order]|Ruminococcaceae[family]|Ruminiclostridium[genus]|Ruminiclostridium thermocellum[species]
OTU_55;size=8981	6.00E-111	89.51	637887	Bacteria[superkingdom]|Firmicutes[phylum]|Clostridia[class]|Clostridiales[order]|Ruminococcaceae[family]|Ruminiclostridium[genus]|Ruminiclostridium thermocellum[species]
OTU_55;size=8981	6.00E-111	89.47	697329	Bacteria[superkingdom]|Firmicutes[phylum]|Clostridia[class]|Clostridiales[order]|Ruminococcaceae[family]|Ruminococcus[genus]|Ruminococcus albus[species]
OTU_55;size=8981	6.00E-111	89.51	1515	Bacteria[superkingdom]|Firmicutes[phylum]|Clostridia[class]|Clostridiales[order]|Ruminococcaceae[family]|Ruminiclostridium[genus]|Ruminiclostridium thermocellum[species]
OTU_55;size=8981	6.00E-111	89.47	1264	Bacteria[superkingdom]|Firmicutes[phylum]|Clostridia[class]|Clostridiales[order]|Ruminococcaceae[family]|Ruminococcus[genus]|Ruminococcus albus[species]
OTU_55;size=8981	6.00E-111	89.47	697329	Bacteria[superkingdom]|Firmicutes[phylum]|Clostridia[class]|Clostridiales[order]|Ruminococcaceae[family]|Ruminococcus[genus]|Ruminococcus albus[species]
OTU_55;size=8981	6.00E-111	89.47	697329	Bacteria[superkingdom]|Firmicutes[phylum]|Clostridia[class]|Clostridiales[order]|Ruminococcaceae[family]|Ruminococcus[genus]|Ruminococcus albus[species]
OTU_55;size=8981	2.00E-110	88.86	1297424	Bacteria[superkingdom]|Firmicutes[phylum]|Clostridia[class]|Clostridiales[order]|Ruminococcaceae[family]|Anaerobacterium[genus]|Anaerobacterium chartisolvens[species]
OTU_55;size=8981	2.00E-110	88.86	396504	Bacteria[superkingdom]|Firmicutes[phylum]|Clostridia[class]|Clostridiales[order]|Ruminococcaceae[family]|Ruminiclostridium[genus]|[Clostridium] sufflavum[species]
OTU_56;size=8927	1.00E-161	98.47	1002367	Bacteria[superkingdom]|Bacteroidetes[phylum]|Bacteroidia[class]|Bacteroidales[order]|Prevotellaceae[family]|Prevotella[genus]|Prevotella stercorea[species]
OTU_56;size=8927	7.00E-120	90.88	228603	Bacteria[superkingdom]|Bacteroidetes[phylum]|Bacteroidia[class]|Bacteroidales[order]|Prevotellaceae[family]|Prevotella[genus]|Prevotella shahii[species]
OTU_56;size=8927	7.00E-115	89.94	752555	Bacteria[superkingdom]|Bacteroidetes[phylum]|Bacteroidia[class]|Bacteroidales[order]|Prevotellaceae[family]|Prevotella[genus]|Prevotella bryantii[species]
OTU_56;size=8927	2.00E-111	89.39	840	Bacteria[superkingdom]|Bacteroidetes[phylum]|Bacteroidia[class]|Bacteroidales[order]|Prevotellaceae[family]|Prevotella[genus]|Prevotella loescheii[species]
OTU_56;size=8927	2.00E-111	89.39	840	Bacteria[superkingdom]|Bacteroidetes[phylum]|Bacteroidia[class]|Bacteroidales[order]|Prevotellaceae[family]|Prevotella[genus]|Prevotella loescheii[species]
OTU_56;size=8927	2.00E-111	89.39	840	Bacteria[superkingdom]|Bacteroidetes[phylum]|Bacteroidia[class]|Bacteroidales[order]|Prevotellaceae[family]|Prevotella[genus]|Prevotella loescheii[species]
OTU_56;size=8927	3.00E-108	88.79	1236516	Bacteria[superkingdom]|Bacteroidetes[phylum]|Bacteroidia[class]|Bacteroidales[order]|Prevotellaceae[family]|Prevotella[genus]|Prevotella saccharolytica[species]
OTU_56;size=8927	3.00E-108	88.79	1236516	Bacteria[superkingdom]|Bacteroidetes[phylum]|Bacteroidia[class]|Bacteroidales[order]|Prevotellaceae[family]|Prevotella[genus]|Prevotella saccharolytica[species]
OTU_56;size=8927	2.00E-106	88.45	28125	Bacteria[superkingdom]|Bacteroidetes[phylum]|Bacteroidia[class]|Bacteroidales[order]|Prevotellaceae[family]|Prevotella[genus]|Prevotella bivia[species]
OTU_56;size=8927	7.00E-105	88.18	537011	Bacteria[superkingdom]|Bacteroidetes[phylum]|Bacteroidia[class]|Bacteroidales[order]|Prevotellaceae[family]|Prevotella[genus]|Prevotella copri[species]
OTU_56;size=8927	7.00E-105	88.18	537011	Bacteria[superkingdom]|Bacteroidetes[phylum]|Bacteroidia[class]|Bacteroidales[order]|Prevotellaceae[family]|Prevotella[genus]|Prevotella copri[species]
OTU_56;size=8927	7.00E-105	88.15	28125	Bacteria[superkingdom]|Bacteroidetes[phylum]|Bacteroidia[class]|Bacteroidales[order]|Prevotellaceae[family]|Prevotella[genus]|Prevotella bivia[species]
OTU_56;size=8927	7.00E-100	87.35	28136	Bacteria[superkingdom]|Bacteroidetes[phylum]|Bacteroidia[class]|Bacteroidales[order]|Prevotellaceae[family]|Prevotella[genus]|Prevotella oulorum[species]
OTU_56;size=8927	7.00E-100	87.35	28136	Bacteria[superkingdom]|Bacteroidetes[phylum]|Bacteroidia[class]|Bacteroidales[order]|Prevotellaceae[family]|Prevotella[genus]|Prevotella oulorum[species]
OTU_56;size=8927	3.00E-99	87.23	425941	Bacteria[superkingdom]|Bacteroidetes[phylum]|Bacteroidia[class]|Bacteroidales[order]|Prevotellaceae[family]|Prevotella[genus]|Prevotella nanceiensis[species]
OTU_56;size=8927	3.00E-99	87.23	425941	Bacteria[superkingdom]|Bacteroidetes[phylum]|Bacteroidia[class]|Bacteroidales[order]|Prevotellaceae[family]|Prevotella[genus]|Prevotella nanceiensis[species]
OTU_56;size=8927	1.00E-98	86.85	419005	Bacteria[superkingdom]|Bacteroidetes[phylum]|Bacteroidia[class]|Bacteroidales[order]|Prevotellaceae[family]|Prevotella[genus]|Prevotella amnii[species]
OTU_56;size=8927	3.00E-98	86.89	915438	Bacteria[superkingdom]|Bacteroidetes[phylum]|Bacteroidia[class]|Bacteroidales[order]|Prevotellaceae[family]|Prevotella[genus]|Prevotella oryzae[species]
OTU_56;size=8927	3.00E-98	86.85	419005	Bacteria[superkingdom]|Bacteroidetes[phylum]|Bacteroidia[class]|Bacteroidales[order]|Prevotellaceae[family]|Prevotella[genus]|Prevotella amnii[species]
OTU_56;size=8927	2.00E-96	86.63	915438	Bacteria[superkingdom]|Bacteroidetes[phylum]|Bacteroidia[class]|Bacteroidales[order]|Prevotellaceae[family]|Prevotella[genus]|Prevotella oryzae[species]
OTU_56;size=8927	2.00E-95	86.36	1122992	Bacteria[superkingdom]|Bacteroidetes[phylum]|Bacteroidia[class]|Bacteroidales[order]|Prevotellaceae[family]|Prevotella[genus]|Prevotella timonensis[species]
OTU_56;size=8927	2.00E-95	86.36	1122992	Bacteria[superkingdom]|Bacteroidetes[phylum]|Bacteroidia[class]|Bacteroidales[order]|Prevotellaceae[family]|Prevotella[genus]|Prevotella timonensis[species]
OTU_56;size=8927	8.00E-95	86.36	767031	Bacteria[superkingdom]|Bacteroidetes[phylum]|Bacteroidia[class]|Bacteroidales[order]|Prevotellaceae[family]|Prevotella[genus]|Prevotella denticola[species]
OTU_56;size=8927	8.00E-95	86.46	246198	Bacteria[superkingdom]|Bacteroidetes[phylum]|Bacteroidia[class]|Bacteroidales[order]|Prevotellaceae[family]|Prevotella[genus]|Prevotella intermedia[species]
OTU_56;size=8927	8.00E-95	86.46	997353	Bacteria[superkingdom]|Bacteroidetes[phylum]|Bacteroidia[class]|Bacteroidales[order]|Prevotellaceae[family]|Prevotella[genus]|Prevotella pallens[species]
OTU_56;size=8927	8.00E-95	86.46	1122984	Bacteria[superkingdom]|Bacteroidetes[phylum]|Bacteroidia[class]|Bacteroidales[order]|Prevotellaceae[family]|Prevotella[genus]|Prevotella intermedia[species]
OTU_56;size=8927	8.00E-95	86.46	28131	Bacteria[superkingdom]|Bacteroidetes[phylum]|Bacteroidia[class]|Bacteroidales[order]|Prevotellaceae[family]|Prevotella[genus]|Prevotella intermedia[species]
OTU_56;size=8927	8.00E-95	86.36	28129	Bacteria[superkingdom]|Bacteroidetes[phylum]|Bacteroidia[class]|Bacteroidales[order]|Prevotellaceae[family]|Prevotella[genus]|Prevotella denticola[species]
OTU_56;size=8927	8.00E-95	86.46	1122984	Bacteria[superkingdom]|Bacteroidetes[phylum]|Bacteroidia[class]|Bacteroidales[order]|Prevotellaceae[family]|Prevotella[genus]|Prevotella intermedia[species]
OTU_56;size=8927	8.00E-95	86.36	310514	Bacteria[superkingdom]|Bacteroidetes[phylum]|Bacteroidia[class]|Bacteroidales[order]|Prevotellaceae[family]|Prevotella[genus]|Prevotella multisaccharivorax[species]
OTU_57;size=8888	3.00E-163	99.69	1522	Bacteria[superkingdom]|Firmicutes[phylum]|Erysipelotrichia[class]|Erysipelotrichales[order]|Erysipelotrichaceae[family]|Erysipelatoclostridium[genus]|[Clostridium] innocuum[species]
OTU_57;size=8888	5.00E-131	93.23	428127	Bacteria[superkingdom]|Firmicutes[phylum]|Erysipelotrichia[class]|Erysipelotrichales[order]|Erysipelotrichaceae[family]|xxxx[genus]|[Eubacterium] dolichum[species]
OTU_57;size=8888	5.00E-131	93.23	31971	Bacteria[superkingdom]|Firmicutes[phylum]|Erysipelotrichia[class]|Erysipelotrichales[order]|Erysipelotrichaceae[family]|xxxx[genus]|[Eubacterium] dolichum[species]
OTU_57;size=8888	7.00E-130	92.94	915173	Bacteria[superkingdom]|Firmicutes[phylum]|Erysipelotrichia[class]|Erysipelotrichales[order]|Erysipelotrichaceae[family]|Faecalicoccus[genus]|Faecalicoccus acidiformans[species]
OTU_57;size=8888	1.00E-127	92.66	39494	Bacteria[superkingdom]|Firmicutes[phylum]|Erysipelotrichia[class]|Erysipelotrichales[order]|Erysipelotrichaceae[family]|xxxx[genus]|[Eubacterium] tortuosum[species]
OTU_57;size=8888	3.00E-123	91.79	1323	Bacteria[superkingdom]|Firmicutes[phylum]|Erysipelotrichia[class]|Erysipelotrichales[order]|Erysipelotrichaceae[family]|Faecalicoccus[genus]|Faecalicoccus pleomorphus[species]
OTU_57;size=8888	1.00E-122	91.67	1034346	Bacteria[superkingdom]|Firmicutes[phylum]|Erysipelotrichia[class]|Erysipelotrichales[order]|Erysipelotrichaceae[family]|Dielma[genus]|Dielma fastidiosa[species]
OTU_57;size=8888	7.00E-120	91.1	39483	Bacteria[superkingdom]|Firmicutes[phylum]|Erysipelotrichia[class]|Erysipelotrichales[order]|Erysipelotrichaceae[family]|Faecalitalea[genus]|Faecalitalea cylindroides[species]
OTU_57;size=8888	9.00E-119	90.8	39483	Bacteria[superkingdom]|Firmicutes[phylum]|Erysipelotrichia[class]|Erysipelotrichales[order]|Erysipelotrichaceae[family]|Faecalitalea[genus]|Faecalitalea cylindroides[species]
OTU_57;size=8888	1.00E-107	95.56	1211819	Bacteria[superkingdom]|Firmicutes[phylum]|Erysipelotrichia[class]|Erysipelotrichales[order]|Erysipelotrichaceae[family]|Holdemania[genus]|Holdemania massiliensis[species]
OTU_57;size=8888	1.00E-107	95.56	61171	Bacteria[superkingdom]|Firmicutes[phylum]|Erysipelotrichia[class]|Erysipelotrichales[order]|Erysipelotrichaceae[family]|Holdemania[genus]|Holdemania filiformis[species]
OTU_57;size=8888	2.00E-106	88.69	1735	Bacteria[superkingdom]|Firmicutes[phylum]|Erysipelotrichia[class]|Erysipelotrichales[order]|Erysipelotrichaceae[family]|Holdemanella[genus]|Holdemanella biformis[species]
OTU_57;size=8888	3.00E-104	93.16	118967	Bacteria[superkingdom]|Bacteroidetes[phylum]|Bacteroidia[class]|Bacteroidales[order]|Bacteroidaceae[family]|Anaerorhabdus[genus]|Anaerorhabdus furcosa[species]
OTU_57;size=8888	3.00E-104	93.16	118967	Bacteria[superkingdom]|Bacteroidetes[phylum]|Bacteroidia[class]|Bacteroidales[order]|Bacteroidaceae[family]|Anaerorhabdus[genus]|Anaerorhabdus furcosa[species]
OTU_57;size=8888	4.00E-102	93.73	700500	Bacteria[superkingdom]|Firmicutes[phylum]|Erysipelotrichia[class]|Erysipelotrichales[order]|Erysipelotrichaceae[family]|Catenisphaera[genus]|Catenisphaera adipataccumulans[species]
OTU_57;size=8888	3.00E-94	91.51	650150	Bacteria[superkingdom]|Firmicutes[phylum]|Erysipelotrichia[class]|Erysipelotrichales[order]|Erysipelotrichaceae[family]|Erysipelothrix[genus]|Erysipelothrix rhusiopathiae[species]
OTU_57;size=8888	3.00E-94	91.51	1121874	Bacteria[superkingdom]|Firmicutes[phylum]|Erysipelotrichia[class]|Erysipelotrichales[order]|Erysipelotrichaceae[family]|Erysipelothrix[genus]|Erysipelothrix tonsillarum[species]
OTU_57;size=8888	3.00E-94	91.51	1121874	Bacteria[superkingdom]|Firmicutes[phylum]|Erysipelotrichia[class]|Erysipelotrichales[order]|Erysipelotrichaceae[family]|Erysipelothrix[genus]|Erysipelothrix tonsillarum[species]
OTU_57;size=8888	3.00E-94	91.51	1648	Bacteria[superkingdom]|Firmicutes[phylum]|Erysipelotrichia[class]|Erysipelotrichales[order]|Erysipelotrichaceae[family]|Erysipelothrix[genus]|Erysipelothrix rhusiopathiae[species]
OTU_57;size=8888	1.00E-92	91.15	225084	Bacteria[superkingdom]|Firmicutes[phylum]|Erysipelotrichia[class]|Erysipelotrichales[order]|Erysipelotrichaceae[family]|Erysipelothrix[genus]|Erysipelothrix inopinata[species]
OTU_57;size=8888	1.00E-88	85.41	1050201	Bacteria[superkingdom]|Firmicutes[phylum]|Erysipelotrichia[class]|Erysipelotrichales[order]|Erysipelotrichaceae[family]|Allobaculum[genus]|Allobaculum stercoricanis[species]
OTU_57;size=8888	3.00E-88	85.54	228419	Bacteria[superkingdom]|Tenericutes[phylum]|Mollicutes[class]|Acholeplasmatales[order]|Acholeplasmataceae[family]|Acholeplasma[genus]|Acholeplasma pleciae[species]
OTU_57;size=8888	3.00E-88	85.54	228419	Bacteria[superkingdom]|Tenericutes[phylum]|Mollicutes[class]|Acholeplasmatales[order]|Acholeplasmataceae[family]|Acholeplasma[genus]|Acholeplasma pleciae[species]
OTU_57;size=8888	1.00E-87	85.41	264639	Bacteria[superkingdom]|Tenericutes[phylum]|Mollicutes[class]|Acholeplasmatales[order]|Acholeplasmataceae[family]|Acholeplasma[genus]|Acholeplasma parvum[species]
OTU_57;size=8888	5.00E-87	85.41	38986	Bacteria[superkingdom]|Tenericutes[phylum]|Mollicutes[class]|Acholeplasmatales[order]|Acholeplasmataceae[family]|Acholeplasma[genus]|Acholeplasma palmae[species]
OTU_57;size=8888	5.00E-87	89.35	2134	Bacteria[superkingdom]|Tenericutes[phylum]|Mollicutes[class]|Entomoplasmatales[order]|Spiroplasmataceae[family]|Spiroplasma[genus]|Spiroplasma melliferum[species]
OTU_57;size=8888	2.00E-86	85.15	264635	Bacteria[superkingdom]|Tenericutes[phylum]|Mollicutes[class]|Acholeplasmatales[order]|Acholeplasmataceae[family]|Acholeplasma[genus]|Acholeplasma granularum[species]
OTU_57;size=8888	6.00E-86	85.11	264637	Bacteria[superkingdom]|Tenericutes[phylum]|Mollicutes[class]|Acholeplasmatales[order]|Acholeplasmataceae[family]|Acholeplasma[genus]|Acholeplasma morum[species]
OTU_57;size=8888	2.00E-85	88.97	334122	Bacteria[superkingdom]|Tenericutes[phylum]|Mollicutes[class]|Entomoplasmatales[order]|Spiroplasmataceae[family]|Spiroplasma[genus]|Spiroplasma leucomae[species]
OTU_57;size=8888	2.00E-85	88.97	1114980	Bacteria[superkingdom]|Tenericutes[phylum]|Mollicutes[class]|Entomoplasmatales[order]|Spiroplasmataceae[family]|Spiroplasma[genus]|Spiroplasma atrichopogonis[species]
OTU_58;size=8885	2.00E-86	85.71	397865	Bacteria[superkingdom]|Bacteroidetes[phylum]|Bacteroidia[class]|Bacteroidales[order]|Porphyromonadaceae[family]|Barnesiella[genus]|Barnesiella viscericola[species]
OTU_58;size=8885	2.00E-86	85.71	397865	Bacteria[superkingdom]|Bacteroidetes[phylum]|Bacteroidia[class]|Bacteroidales[order]|Porphyromonadaceae[family]|Barnesiella[genus]|Barnesiella viscericola[species]
OTU_58;size=8885	1.00E-77	86.33	1037355	Bacteria[superkingdom]|Bacteroidetes[phylum]|Bacteroidia[class]|Bacteroidales[order]|Porphyromonadaceae[family]|Parabacteroides[genus]|Parabacteroides chartae[species]
OTU_58;size=8885	1.00E-77	86.33	879969	Bacteria[superkingdom]|Bacteroidetes[phylum]|Bacteroidia[class]|Bacteroidales[order]|Porphyromonadaceae[family]|Macellibacteroides[genus]|Macellibacteroides fermentans[species]
OTU_58;size=8885	3.00E-74	83.49	435591	Bacteria[superkingdom]|Bacteroidetes[phylum]|Bacteroidia[class]|Bacteroidales[order]|Porphyromonadaceae[family]|Parabacteroides[genus]|Parabacteroides distasonis[species]
OTU_58;size=8885	3.00E-74	83.54	927665	Bacteria[superkingdom]|Bacteroidetes[phylum]|Bacteroidia[class]|Bacteroidales[order]|Porphyromonadaceae[family]|Parabacteroides[genus]|Parabacteroides goldsteinii[species]
OTU_58;size=8885	3.00E-74	83.54	328812	Bacteria[superkingdom]|Bacteroidetes[phylum]|Bacteroidia[class]|Bacteroidales[order]|Porphyromonadaceae[family]|Parabacteroides[genus]|Parabacteroides goldsteinii[species]
OTU_58;size=8885	3.00E-74	83.49	823	Bacteria[superkingdom]|Bacteroidetes[phylum]|Bacteroidia[class]|Bacteroidales[order]|Porphyromonadaceae[family]|Parabacteroides[genus]|Parabacteroides distasonis[species]
OTU_58;size=8885	4.00E-73	83.33	242619	Bacteria[superkingdom]|Bacteroidetes[phylum]|Bacteroidia[class]|Bacteroidales[order]|Porphyromonadaceae[family]|Porphyromonas[genus]|Porphyromonas gingivalis[species]
OTU_58;size=8885	1.00E-72	85.41	28124	Bacteria[superkingdom]|Bacteroidetes[phylum]|Bacteroidia[class]|Bacteroidales[order]|Porphyromonadaceae[family]|Porphyromonas[genus]|Porphyromonas endodontalis[species]
OTU_58;size=8885	1.00E-72	85.41	28124	Bacteria[superkingdom]|Bacteroidetes[phylum]|Bacteroidia[class]|Bacteroidales[order]|Porphyromonadaceae[family]|Porphyromonas[genus]|Porphyromonas endodontalis[species]
OTU_58;size=8885	2.00E-71	83.02	431947	Bacteria[superkingdom]|Bacteroidetes[phylum]|Bacteroidia[class]|Bacteroidales[order]|Porphyromonadaceae[family]|Porphyromonas[genus]|Porphyromonas gingivalis[species]
OTU_58;size=8885	2.00E-71	83.02	111105	Bacteria[superkingdom]|Bacteroidetes[phylum]|Bacteroidia[class]|Bacteroidales[order]|Porphyromonadaceae[family]|Porphyromonas[genus]|Porphyromonas gulae[species]
OTU_58;size=8885	2.00E-71	83.02	837	Bacteria[superkingdom]|Bacteroidetes[phylum]|Bacteroidia[class]|Bacteroidales[order]|Porphyromonadaceae[family]|Porphyromonas[genus]|Porphyromonas gingivalis[species]
OTU_58;size=8885	2.00E-71	82.91	45254	Bacteria[superkingdom]|Bacteroidetes[phylum]|Bacteroidia[class]|Bacteroidales[order]|Porphyromonadaceae[family]|Dysgonomonas[genus]|Dysgonomonas capnocytophagoides[species]
OTU_58;size=8885	2.00E-71	83.02	431947	Bacteria[superkingdom]|Bacteroidetes[phylum]|Bacteroidia[class]|Bacteroidales[order]|Porphyromonadaceae[family]|Porphyromonas[genus]|Porphyromonas gingivalis[species]
OTU_58;size=8885	2.00E-71	83.02	431947	Bacteria[superkingdom]|Bacteroidetes[phylum]|Bacteroidia[class]|Bacteroidales[order]|Porphyromonadaceae[family]|Porphyromonas[genus]|Porphyromonas gingivalis[species]
OTU_58;size=8885	2.00E-71	83.02	111105	Bacteria[superkingdom]|Bacteroidetes[phylum]|Bacteroidia[class]|Bacteroidales[order]|Porphyromonadaceae[family]|Porphyromonas[genus]|Porphyromonas gulae[species]
OTU_58;size=8885	2.00E-71	83.02	431947	Bacteria[superkingdom]|Bacteroidetes[phylum]|Bacteroidia[class]|Bacteroidales[order]|Porphyromonadaceae[family]|Porphyromonas[genus]|Porphyromonas gingivalis[species]
OTU_58;size=8885	2.00E-71	82.8	411477	Bacteria[superkingdom]|Bacteroidetes[phylum]|Bacteroidia[class]|Bacteroidales[order]|Porphyromonadaceae[family]|Parabacteroides[genus]|Parabacteroides merdae[species]
OTU_58;size=8885	2.00E-71	83.02	837	Bacteria[superkingdom]|Bacteroidetes[phylum]|Bacteroidia[class]|Bacteroidales[order]|Porphyromonadaceae[family]|Porphyromonas[genus]|Porphyromonas gingivalis[species]
OTU_58;size=8885	6.00E-71	85	266762	Bacteria[superkingdom]|Bacteroidetes[phylum]|Bacteroidia[class]|Bacteroidales[order]|Porphyromonadaceae[family]|Porphyromonas[genus]|Porphyromonas gingivicanis[species]
OTU_58;size=8885	6.00E-71	85	266762	Bacteria[superkingdom]|Bacteroidetes[phylum]|Bacteroidia[class]|Bacteroidales[order]|Porphyromonadaceae[family]|Porphyromonas[genus]|Porphyromonas gingivicanis[species]
OTU_58;size=8885	6.00E-71	82.97	36874	Bacteria[superkingdom]|Bacteroidetes[phylum]|Bacteroidia[class]|Bacteroidales[order]|Porphyromonadaceae[family]|Porphyromonas[genus]|Porphyromonas cangingivalis[species]
OTU_58;size=8885	6.00E-71	85	266762	Bacteria[superkingdom]|Bacteroidetes[phylum]|Bacteroidia[class]|Bacteroidales[order]|Porphyromonadaceae[family]|Porphyromonas[genus]|Porphyromonas gingivicanis[species]
OTU_58;size=8885	6.00E-71	82.8	387661	Bacteria[superkingdom]|Bacteroidetes[phylum]|Bacteroidia[class]|Bacteroidales[order]|Porphyromonadaceae[family]|Parabacteroides[genus]|Parabacteroides johnsonii[species]
OTU_58;size=8885	6.00E-71	85	266762	Bacteria[superkingdom]|Bacteroidetes[phylum]|Bacteroidia[class]|Bacteroidales[order]|Porphyromonadaceae[family]|Porphyromonas[genus]|Porphyromonas gingivicanis[species]
OTU_58;size=8885	6.00E-71	82.8	46503	Bacteria[superkingdom]|Bacteroidetes[phylum]|Bacteroidia[class]|Bacteroidales[order]|Porphyromonadaceae[family]|Parabacteroides[genus]|Parabacteroides merdae[species]
OTU_58;size=8885	8.00E-70	82.65	36874	Bacteria[superkingdom]|Bacteroidetes[phylum]|Bacteroidia[class]|Bacteroidales[order]|Porphyromonadaceae[family]|Porphyromonas[genus]|Porphyromonas cangingivalis[species]
OTU_58;size=8885	3.00E-69	82.48	1217282	Bacteria[superkingdom]|Bacteroidetes[phylum]|Bacteroidia[class]|Bacteroidales[order]|Porphyromonadaceae[family]|Parabacteroides[genus]|Parabacteroides faecis[species]
OTU_59;size=8530	4.00E-172	100	981540	Bacteria[superkingdom]|Firmicutes[phylum]|Bacilli[class]|Lactobacillales[order]|Streptococcaceae[family]|Streptococcus[genus]|Streptococcus pasteurianus[species]
OTU_59;size=8530	4.00E-172	100	637909	Bacteria[superkingdom]|Firmicutes[phylum]|Bacilli[class]|Lactobacillales[order]|Streptococcaceae[family]|Streptococcus[genus]|Streptococcus gallolyticus[species]
OTU_59;size=8530	4.00E-172	100	1116231	Bacteria[superkingdom]|Firmicutes[phylum]|Bacilli[class]|Lactobacillales[order]|Streptococcaceae[family]|Streptococcus[genus]|Streptococcus macedonicus[species]
OTU_59;size=8530	4.00E-172	100	197614	Bacteria[superkingdom]|Firmicutes[phylum]|Bacilli[class]|Lactobacillales[order]|Streptococcaceae[family]|Streptococcus[genus]|Streptococcus pasteurianus[species]
OTU_59;size=8530	4.00E-172	100	29389	Bacteria[superkingdom]|Firmicutes[phylum]|Bacilli[class]|Lactobacillales[order]|Streptococcaceae[family]|Streptococcus[genus]|Streptococcus alactolyticus[species]
OTU_59;size=8530	4.00E-172	100	59310	Bacteria[superkingdom]|Firmicutes[phylum]|Bacilli[class]|Lactobacillales[order]|Streptococcaceae[family]|Streptococcus[genus]|Streptococcus macedonicus[species]
OTU_59;size=8530	2.00E-170	99.7	150055	Bacteria[superkingdom]|Firmicutes[phylum]|Bacilli[class]|Lactobacillales[order]|Streptococcaceae[family]|Streptococcus[genus]|Streptococcus lutetiensis[species]
OTU_59;size=8530	2.00E-170	99.7	1069533	Bacteria[superkingdom]|Firmicutes[phylum]|Bacilli[class]|Lactobacillales[order]|Streptococcaceae[family]|Streptococcus[genus]|Streptococcus infantarius[species]
OTU_59;size=8530	2.00E-170	99.7	1335	Bacteria[superkingdom]|Firmicutes[phylum]|Bacilli[class]|Lactobacillales[order]|Streptococcaceae[family]|Streptococcus[genus]|Streptococcus equinus[species]
OTU_59;size=8530	2.00E-170	99.7	150055	Bacteria[superkingdom]|Firmicutes[phylum]|Bacilli[class]|Lactobacillales[order]|Streptococcaceae[family]|Streptococcus[genus]|Streptococcus lutetiensis[species]
OTU_59;size=8530	2.00E-170	99.7	1335	Bacteria[superkingdom]|Firmicutes[phylum]|Bacilli[class]|Lactobacillales[order]|Streptococcaceae[family]|Streptococcus[genus]|Streptococcus equinus[species]
OTU_59;size=8530	2.00E-170	99.7	150055	Bacteria[superkingdom]|Firmicutes[phylum]|Bacilli[class]|Lactobacillales[order]|Streptococcaceae[family]|Streptococcus[genus]|Streptococcus lutetiensis[species]
OTU_59;size=8530	2.00E-170	99.7	102684	Bacteria[superkingdom]|Firmicutes[phylum]|Bacilli[class]|Lactobacillales[order]|Streptococcaceae[family]|Streptococcus[genus]|Streptococcus infantarius[species]
OTU_59;size=8530	2.00E-170	99.7	102684	Bacteria[superkingdom]|Firmicutes[phylum]|Bacilli[class]|Lactobacillales[order]|Streptococcaceae[family]|Streptococcus[genus]|Streptococcus infantarius[species]
OTU_59;size=8530	2.00E-170	99.7	525379	Bacteria[superkingdom]|Firmicutes[phylum]|Bacilli[class]|Lactobacillales[order]|Streptococcaceae[family]|Streptococcus[genus]|Streptococcus equinus[species]
OTU_59;size=8530	2.00E-170	99.7	150055	Bacteria[superkingdom]|Firmicutes[phylum]|Bacilli[class]|Lactobacillales[order]|Streptococcaceae[family]|Streptococcus[genus]|Streptococcus lutetiensis[species]
OTU_59;size=8530	1.00E-166	98.49	29389	Bacteria[superkingdom]|Firmicutes[phylum]|Bacilli[class]|Lactobacillales[order]|Streptococcaceae[family]|Streptococcus[genus]|Streptococcus alactolyticus[species]
OTU_59;size=8530	2.00E-165	98.79	1051981	Bacteria[superkingdom]|Firmicutes[phylum]|Bacilli[class]|Lactobacillales[order]|Streptococcaceae[family]|Streptococcus[genus]|Streptococcus equi[species]
OTU_59;size=8530	2.00E-165	98.79	1051981	Bacteria[superkingdom]|Firmicutes[phylum]|Bacilli[class]|Lactobacillales[order]|Streptococcaceae[family]|Streptococcus[genus]|Streptococcus equi[species]
OTU_59;size=8530	2.00E-165	98.49	315405	Bacteria[superkingdom]|Firmicutes[phylum]|Bacilli[class]|Lactobacillales[order]|Streptococcaceae[family]|Streptococcus[genus]|Streptococcus gallolyticus[species]
OTU_59;size=8530	9.00E-164	98.49	552526	Bacteria[superkingdom]|Firmicutes[phylum]|Bacilli[class]|Lactobacillales[order]|Streptococcaceae[family]|Streptococcus[genus]|Streptococcus equi[species]
OTU_59;size=8530	9.00E-164	98.49	218495	Bacteria[superkingdom]|Firmicutes[phylum]|Bacilli[class]|Lactobacillales[order]|Streptococcaceae[family]|Streptococcus[genus]|Streptococcus uberis[species]
OTU_59;size=8530	9.00E-164	98.49	910939	Bacteria[superkingdom]|Firmicutes[phylum]|Bacilli[class]|Lactobacillales[order]|Streptococcaceae[family]|Streptococcus[genus]|Streptococcus hongkongensis[species]
OTU_59;size=8530	9.00E-164	98.49	40041	Bacteria[superkingdom]|Firmicutes[phylum]|Bacilli[class]|Lactobacillales[order]|Streptococcaceae[family]|Streptococcus[genus]|Streptococcus equi[species]
OTU_59;size=8530	9.00E-164	98.49	1336	Bacteria[superkingdom]|Firmicutes[phylum]|Bacilli[class]|Lactobacillales[order]|Streptococcaceae[family]|Streptococcus[genus]|Streptococcus equi[species]
OTU_59;size=8530	9.00E-164	98.49	149016	Bacteria[superkingdom]|Firmicutes[phylum]|Bacilli[class]|Lactobacillales[order]|Streptococcaceae[family]|Streptococcus[genus]|Streptococcus urinalis[species]
OTU_59;size=8530	9.00E-164	98.49	1336	Bacteria[superkingdom]|Firmicutes[phylum]|Bacilli[class]|Lactobacillales[order]|Streptococcaceae[family]|Streptococcus[genus]|Streptococcus equi[species]
OTU_59;size=8530	9.00E-164	98.49	149016	Bacteria[superkingdom]|Firmicutes[phylum]|Bacilli[class]|Lactobacillales[order]|Streptococcaceae[family]|Streptococcus[genus]|Streptococcus urinalis[species]
OTU_59;size=8530	9.00E-164	98.49	1349	Bacteria[superkingdom]|Firmicutes[phylum]|Bacilli[class]|Lactobacillales[order]|Streptococcaceae[family]|Streptococcus[genus]|Streptococcus uberis[species]
OTU_59;size=8530	9.00E-164	98.49	1340	Bacteria[superkingdom]|Firmicutes[phylum]|Bacilli[class]|Lactobacillales[order]|Streptococcaceae[family]|Streptococcus[genus]|Streptococcus porcinus[species]
OTU_60;size=8497	1.00E-117	90.71	118748	Bacteria[superkingdom]|Firmicutes[phylum]|Erysipelotrichia[class]|Erysipelotrichales[order]|Erysipelotrichaceae[family]|Bulleidia[genus]|Bulleidia extructa[species]
OTU_60;size=8497	6.00E-106	88.58	102148	Bacteria[superkingdom]|Firmicutes[phylum]|Erysipelotrichia[class]|Erysipelotrichales[order]|Erysipelotrichaceae[family]|Solobacterium[genus]|Solobacterium moorei[species]
OTU_60;size=8497	6.00E-106	88.58	102148	Bacteria[superkingdom]|Firmicutes[phylum]|Erysipelotrichia[class]|Erysipelotrichales[order]|Erysipelotrichaceae[family]|Solobacterium[genus]|Solobacterium moorei[species]
OTU_60;size=8497	6.00E-101	87.65	118967	Bacteria[superkingdom]|Bacteroidetes[phylum]|Bacteroidia[class]|Bacteroidales[order]|Bacteroidaceae[family]|Anaerorhabdus[genus]|Anaerorhabdus furcosa[species]
OTU_60;size=8497	6.00E-101	87.65	118967	Bacteria[superkingdom]|Bacteroidetes[phylum]|Bacteroidia[class]|Bacteroidales[order]|Bacteroidaceae[family]|Anaerorhabdus[genus]|Anaerorhabdus furcosa[species]
OTU_60;size=8497	2.00E-100	87.65	102148	Bacteria[superkingdom]|Firmicutes[phylum]|Erysipelotrichia[class]|Erysipelotrichales[order]|Erysipelotrichaceae[family]|Solobacterium[genus]|Solobacterium moorei[species]
OTU_60;size=8497	6.00E-96	86.69	61171	Bacteria[superkingdom]|Firmicutes[phylum]|Erysipelotrichia[class]|Erysipelotrichales[order]|Erysipelotrichaceae[family]|Holdemania[genus]|Holdemania filiformis[species]
OTU_60;size=8497	1.00E-92	86.07	1211819	Bacteria[superkingdom]|Firmicutes[phylum]|Erysipelotrichia[class]|Erysipelotrichales[order]|Erysipelotrichaceae[family]|Holdemania[genus]|Holdemania massiliensis[species]
OTU_60;size=8497	2.00E-85	85.17	225084	Bacteria[superkingdom]|Firmicutes[phylum]|Erysipelotrichia[class]|Erysipelotrichales[order]|Erysipelotrichaceae[family]|Erysipelothrix[genus]|Erysipelothrix inopinata[species]
OTU_60;size=8497	1.00E-83	84.81	650150	Bacteria[superkingdom]|Firmicutes[phylum]|Erysipelotrichia[class]|Erysipelotrichales[order]|Erysipelotrichaceae[family]|Erysipelothrix[genus]|Erysipelothrix rhusiopathiae[species]
OTU_60;size=8497	1.00E-83	84.81	1121874	Bacteria[superkingdom]|Firmicutes[phylum]|Erysipelotrichia[class]|Erysipelotrichales[order]|Erysipelotrichaceae[family]|Erysipelothrix[genus]|Erysipelothrix tonsillarum[species]
OTU_60;size=8497	1.00E-83	84.81	1121874	Bacteria[superkingdom]|Firmicutes[phylum]|Erysipelotrichia[class]|Erysipelotrichales[order]|Erysipelotrichaceae[family]|Erysipelothrix[genus]|Erysipelothrix tonsillarum[species]
OTU_60;size=8497	1.00E-83	84.81	1648	Bacteria[superkingdom]|Firmicutes[phylum]|Erysipelotrichia[class]|Erysipelotrichales[order]|Erysipelotrichaceae[family]|Erysipelothrix[genus]|Erysipelothrix rhusiopathiae[species]
OTU_60;size=8497	6.00E-76	82.97	1034346	Bacteria[superkingdom]|Firmicutes[phylum]|Erysipelotrichia[class]|Erysipelotrichales[order]|Erysipelotrichaceae[family]|Dielma[genus]|Dielma fastidiosa[species]
OTU_60;size=8497	1.00E-73	82.57	84022	Bacteria[superkingdom]|Firmicutes[phylum]|Clostridia[class]|Clostridiales[order]|Clostridiaceae[family]|Clostridium[genus]|Clostridium aceticum[species]
OTU_60;size=8497	1.00E-72	82.46	1276246	Bacteria[superkingdom]|Tenericutes[phylum]|Mollicutes[class]|Entomoplasmatales[order]|Spiroplasmataceae[family]|Spiroplasma[genus]|Spiroplasma culicicola[species]
OTU_60;size=8497	1.00E-72	82.46	216935	Bacteria[superkingdom]|Tenericutes[phylum]|Mollicutes[class]|Entomoplasmatales[order]|Spiroplasmataceae[family]|Spiroplasma[genus]|Spiroplasma culicicola[species]
OTU_60;size=8497	5.00E-72	82.26	1497	Bacteria[superkingdom]|Firmicutes[phylum]|Clostridia[class]|Clostridiales[order]|Clostridiaceae[family]|Clostridium[genus]|Clostridium formicaceticum[species]
OTU_60;size=8497	5.00E-72	82.61	1003997	Bacteria[superkingdom]|Firmicutes[phylum]|Bacilli[class]|Bacillales[order]|Alicyclobacillaceae[family]|Alicyclobacillus[genus]|Alicyclobacillus cellulosilyticus[species]
OTU_60;size=8497	5.00E-72	82.32	36839	Bacteria[superkingdom]|Firmicutes[phylum]|Clostridia[class]|Clostridiales[order]|Clostridiaceae[family]|Clostridium[genus]|Clostridium felsineum[species]
OTU_60;size=8497	6.00E-71	82.15	216947	Bacteria[superkingdom]|Tenericutes[phylum]|Mollicutes[class]|Entomoplasmatales[order]|Spiroplasmataceae[family]|Spiroplasma[genus]|Spiroplasma velocicrescens[species]
OTU_60;size=8497	6.00E-71	82.15	216932	Bacteria[superkingdom]|Tenericutes[phylum]|Mollicutes[class]|Entomoplasmatales[order]|Spiroplasmataceae[family]|Spiroplasma[genus]|Spiroplasma chinense[species]
OTU_60;size=8497	2.00E-70	85.39	700500	Bacteria[superkingdom]|Firmicutes[phylum]|Erysipelotrichia[class]|Erysipelotrichales[order]|Erysipelotrichaceae[family]|Catenisphaera[genus]|Catenisphaera adipataccumulans[species]
OTU_60;size=8497	2.00E-70	81.96	393762	Bacteria[superkingdom]|Firmicutes[phylum]|Clostridia[class]|Clostridiales[order]|Clostridiaceae[family]|Natronincola[genus]|Natronincola ferrireducens[species]
OTU_60;size=8497	3.00E-69	86.06	39494	Bacteria[superkingdom]|Firmicutes[phylum]|Erysipelotrichia[class]|Erysipelotrichales[order]|Erysipelotrichaceae[family]|xxxx[genus]|[Eubacterium] tortuosum[species]
OTU_60;size=8497	3.00E-69	81.9	2139	Bacteria[superkingdom]|Tenericutes[phylum]|Mollicutes[class]|Entomoplasmatales[order]|Spiroplasmataceae[family]|Spiroplasma[genus]|Spiroplasma clarkii[species]
OTU_60;size=8497	3.00E-69	81.76	520762	Bacteria[superkingdom]|Firmicutes[phylum]|Clostridia[class]|Clostridiales[order]|Clostridiaceae[family]|Thermotalea[genus]|Thermotalea metallivorans[species]
OTU_60;size=8497	1.00E-67	81.6	299214	Bacteria[superkingdom]|Tenericutes[phylum]|Mollicutes[class]|Entomoplasmatales[order]|Spiroplasmataceae[family]|Spiroplasma[genus]|Spiroplasma lineolae[species]
OTU_60;size=8497	1.00E-67	85.66	428127	Bacteria[superkingdom]|Firmicutes[phylum]|Erysipelotrichia[class]|Erysipelotrichales[order]|Erysipelotrichaceae[family]|xxxx[genus]|[Eubacterium] dolichum[species]
OTU_60;size=8497	1.00E-67	85.66	31971	Bacteria[superkingdom]|Firmicutes[phylum]|Erysipelotrichia[class]|Erysipelotrichales[order]|Erysipelotrichaceae[family]|xxxx[genus]|[Eubacterium] dolichum[species]
OTU_61;size=8447	2.00E-145	95.17	154046	Bacteria[superkingdom]|Firmicutes[phylum]|Clostridia[class]|Clostridiales[order]|Clostridiaceae[family]|Hungatella[genus]|Hungatella hathewayi[species]
OTU_61;size=8447	9.00E-144	94.86	384636	Bacteria[superkingdom]|Bacteroidetes[phylum]|Bacteroidia[class]|Bacteroidales[order]|Bacteroidaceae[family]|Bacteroides[genus]|Bacteroides xylanolyticus[species]
OTU_61;size=8447	6.00E-141	94.28	29375	Bacteria[superkingdom]|Firmicutes[phylum]|Clostridia[class]|Clostridiales[order]|Lachnospiraceae[family]|Lachnoclostridium[genus]|[Clostridium] xylanolyticum[species]
OTU_61;size=8447	7.00E-140	94.28	36832	Bacteria[superkingdom]|Firmicutes[phylum]|Clostridia[class]|Clostridiales[order]|Lachnospiraceae[family]|Lachnoclostridium[genus]|[Clostridium] aerotolerans[species]
OTU_61;size=8447	9.00E-139	93.96	1096246	Bacteria[superkingdom]|Firmicutes[phylum]|Clostridia[class]|Clostridiales[order]|Clostridiaceae[family]|Hungatella[genus]|Hungatella effluvii[species]
OTU_61;size=8447	9.00E-139	93.96	1286362	Bacteria[superkingdom]|Firmicutes[phylum]|Clostridia[class]|Clostridiales[order]|Lachnospiraceae[family]|Lachnoclostridium[genus]|[Clostridium] celerecrescens[species]
OTU_61;size=8447	9.00E-139	93.96	1286362	Bacteria[superkingdom]|Firmicutes[phylum]|Clostridia[class]|Clostridiales[order]|Lachnospiraceae[family]|Lachnoclostridium[genus]|[Clostridium] celerecrescens[species]
OTU_61;size=8447	9.00E-139	93.96	1297793	Bacteria[superkingdom]|Firmicutes[phylum]|Clostridia[class]|Clostridiales[order]|Lachnospiraceae[family]|Lachnoclostridium[genus]|[Clostridium] sphenoides[species]
OTU_61;size=8447	9.00E-139	93.98	94868	Bacteria[superkingdom]|Firmicutes[phylum]|Clostridia[class]|Clostridiales[order]|Lachnospiraceae[family]|Lachnoclostridium[genus]|[Clostridium] algidixylanolyticum[species]
OTU_61;size=8447	9.00E-139	93.96	58134	Bacteria[superkingdom]|Firmicutes[phylum]|Clostridia[class]|Clostridiales[order]|Lachnospiraceae[family]|Lachnoclostridium[genus]|[Desulfotomaculum] guttoideum[species]
OTU_61;size=8447	4.00E-137	93.66	84030	Bacteria[superkingdom]|Firmicutes[phylum]|Clostridia[class]|Clostridiales[order]|Lachnospiraceae[family]|Lachnoclostridium[genus]|[Clostridium] saccharolyticum[species]
OTU_61;size=8447	4.00E-137	93.66	253257	Bacteria[superkingdom]|Firmicutes[phylum]|Clostridia[class]|Clostridiales[order]|Lachnospiraceae[family]|Lachnoclostridium[genus]|[Clostridium] amygdalinum[species]
OTU_61;size=8447	4.00E-137	93.66	84030	Bacteria[superkingdom]|Firmicutes[phylum]|Clostridia[class]|Clostridiales[order]|Lachnospiraceae[family]|Lachnoclostridium[genus]|[Clostridium] saccharolyticum[species]
OTU_61;size=8447	4.00E-137	93.66	1286820	Bacteria[superkingdom]|Firmicutes[phylum]|Clostridia[class]|Clostridiales[order]|Lachnospiraceae[family]|Lachnoclostridium[genus]|[Clostridium] methoxybenzovorans[species]
OTU_61;size=8447	2.00E-135	93.37	460384	Bacteria[superkingdom]|Firmicutes[phylum]|Clostridia[class]|Clostridiales[order]|Lachnospiraceae[family]|Lachnoclostridium[genus]|[Clostridium] lavalense[species]
OTU_61;size=8447	2.00E-135	93.35	69825	Bacteria[superkingdom]|Firmicutes[phylum]|Clostridia[class]|Clostridiales[order]|Lachnospiraceae[family]|Lachnoclostridium[genus]|[Clostridium] indolis[species]
OTU_61;size=8447	9.00E-134	93.07	1297793	Bacteria[superkingdom]|Firmicutes[phylum]|Clostridia[class]|Clostridiales[order]|Lachnospiraceae[family]|Lachnoclostridium[genus]|[Clostridium] sphenoides[species]
OTU_61;size=8447	4.00E-132	92.77	1544	Bacteria[superkingdom]|Firmicutes[phylum]|Clostridia[class]|Clostridiales[order]|Lachnospiraceae[family]|Lachnoclostridium[genus]|[Clostridium] oroticum[species]
OTU_61;size=8447	4.00E-132	92.77	1544	Bacteria[superkingdom]|Firmicutes[phylum]|Clostridia[class]|Clostridiales[order]|Lachnospiraceae[family]|Lachnoclostridium[genus]|[Clostridium] oroticum[species]
OTU_61;size=8447	4.00E-132	92.77	1544	Bacteria[superkingdom]|Firmicutes[phylum]|Clostridia[class]|Clostridiales[order]|Lachnospiraceae[family]|Lachnoclostridium[genus]|[Clostridium] oroticum[species]
OTU_61;size=8447	4.00E-132	92.77	1544	Bacteria[superkingdom]|Firmicutes[phylum]|Clostridia[class]|Clostridiales[order]|Lachnospiraceae[family]|Lachnoclostridium[genus]|[Clostridium] oroticum[species]
OTU_61;size=8447	4.00E-132	92.77	1544	Bacteria[superkingdom]|Firmicutes[phylum]|Clostridia[class]|Clostridiales[order]|Lachnospiraceae[family]|Lachnoclostridium[genus]|[Clostridium] oroticum[species]
OTU_61;size=8447	4.00E-132	92.77	1544	Bacteria[superkingdom]|Firmicutes[phylum]|Clostridia[class]|Clostridiales[order]|Lachnospiraceae[family]|Lachnoclostridium[genus]|[Clostridium] oroticum[species]
OTU_61;size=8447	4.00E-132	92.77	1544	Bacteria[superkingdom]|Firmicutes[phylum]|Clostridia[class]|Clostridiales[order]|Lachnospiraceae[family]|Lachnoclostridium[genus]|[Clostridium] oroticum[species]
OTU_61;size=8447	4.00E-132	92.77	33035	Bacteria[superkingdom]|Firmicutes[phylum]|Clostridia[class]|Clostridiales[order]|Lachnospiraceae[family]|Blautia[genus]|Blautia producta[species]
OTU_61;size=8447	2.00E-130	92.51	1432052	Bacteria[superkingdom]|Firmicutes[phylum]|Clostridia[class]|Clostridiales[order]|Lachnospiraceae[family]|Eisenbergiella[genus]|Eisenbergiella tayi[species]
OTU_61;size=8447	2.00E-130	92.47	39482	Bacteria[superkingdom]|Firmicutes[phylum]|Clostridia[class]|Clostridiales[order]|Lachnospiraceae[family]|Lachnoclostridium[genus]|[Eubacterium] contortum[species]
OTU_61;size=8447	2.00E-130	92.47	39482	Bacteria[superkingdom]|Firmicutes[phylum]|Clostridia[class]|Clostridiales[order]|Lachnospiraceae[family]|Lachnoclostridium[genus]|[Eubacterium] contortum[species]
OTU_61;size=8447	2.00E-130	92.47	290055	Bacteria[superkingdom]|Firmicutes[phylum]|Clostridia[class]|Clostridiales[order]|Lachnospiraceae[family]|Lachnoclostridium[genus]|[Eubacterium] fissicatena[species]
OTU_61;size=8447	2.00E-130	92.47	290055	Bacteria[superkingdom]|Firmicutes[phylum]|Clostridia[class]|Clostridiales[order]|Lachnospiraceae[family]|Lachnoclostridium[genus]|[Eubacterium] fissicatena[species]
OTU_62;size=8354	9.00E-144	94.86	33043	Bacteria[superkingdom]|Firmicutes[phylum]|Clostridia[class]|Clostridiales[order]|Lachnospiraceae[family]|Coprococcus[genus]|Coprococcus eutactus[species]
OTU_62;size=8354	6.00E-141	94.53	33043	Bacteria[superkingdom]|Firmicutes[phylum]|Clostridia[class]|Clostridiales[order]|Lachnospiraceae[family]|Coprococcus[genus]|Coprococcus eutactus[species]
OTU_62;size=8354	2.00E-136	93.66	290052	Bacteria[superkingdom]|Firmicutes[phylum]|Clostridia[class]|Clostridiales[order]|Ruminococcaceae[family]|Acetivibrio[genus]|Acetivibrio ethanolgignens[species]
OTU_62;size=8354	2.00E-135	93.05	39479	Bacteria[superkingdom]|Firmicutes[phylum]|Clostridia[class]|Clostridiales[order]|Lachnospiraceae[family]|Lachnoclostridium[genus]|[Clostridium] herbivorans[species]
OTU_62;size=8354	9.00E-134	93.05	649756	Bacteria[superkingdom]|Firmicutes[phylum]|Clostridia[class]|Clostridiales[order]|Lachnospiraceae[family]|Anaerostipes[genus]|Anaerostipes hadrus[species]
OTU_62;size=8354	9.00E-134	93.31	515620	Bacteria[superkingdom]|Firmicutes[phylum]|Clostridia[class]|Clostridiales[order]|Eubacteriaceae[family]|Eubacterium[genus]|[Eubacterium] eligens[species]
OTU_62;size=8354	4.00E-132	92.75	649756	Bacteria[superkingdom]|Firmicutes[phylum]|Clostridia[class]|Clostridiales[order]|Lachnospiraceae[family]|Anaerostipes[genus]|Anaerostipes hadrus[species]
OTU_62;size=8354	4.00E-132	92.75	649756	Bacteria[superkingdom]|Firmicutes[phylum]|Clostridia[class]|Clostridiales[order]|Lachnospiraceae[family]|Anaerostipes[genus]|Anaerostipes hadrus[species]
OTU_62;size=8354	4.00E-132	92.75	39495	Bacteria[superkingdom]|Firmicutes[phylum]|Clostridia[class]|Clostridiales[order]|Eubacteriaceae[family]|Eubacterium[genus]|Eubacterium uniforme[species]
OTU_62;size=8354	2.00E-130	92.12	39497	Bacteria[superkingdom]|Firmicutes[phylum]|Clostridia[class]|Clostridiales[order]|Eubacteriaceae[family]|Eubacterium[genus]|Eubacterium xylanophilum[species]
OTU_62;size=8354	7.00E-130	93.65	1096246	Bacteria[superkingdom]|Firmicutes[phylum]|Clostridia[class]|Clostridiales[order]|Clostridiaceae[family]|Hungatella[genus]|Hungatella effluvii[species]
OTU_62;size=8354	9.00E-129	92.17	645466	Bacteria[superkingdom]|Firmicutes[phylum]|Clostridia[class]|Clostridiales[order]|Lachnospiraceae[family]|Anaerostipes[genus]|Anaerostipes butyraticus[species]
OTU_62;size=8354	9.00E-129	92.4	706562	Bacteria[superkingdom]|Firmicutes[phylum]|Bacilli[class]|Lactobacillales[order]|Lactobacillaceae[family]|Lactobacillus[genus]|Lactobacillus rogosae[species]
OTU_62;size=8354	9.00E-129	92.17	645466	Bacteria[superkingdom]|Firmicutes[phylum]|Clostridia[class]|Clostridiales[order]|Lachnospiraceae[family]|Anaerostipes[genus]|Anaerostipes butyraticus[species]
OTU_62;size=8354	9.00E-129	92.17	105841	Bacteria[superkingdom]|Firmicutes[phylum]|Clostridia[class]|Clostridiales[order]|Lachnospiraceae[family]|Anaerostipes[genus]|Anaerostipes caccae[species]
OTU_62;size=8354	3.00E-128	93.33	154046	Bacteria[superkingdom]|Firmicutes[phylum]|Clostridia[class]|Clostridiales[order]|Clostridiaceae[family]|Hungatella[genus]|Hungatella hathewayi[species]
OTU_62;size=8354	4.00E-127	92.1	1282887	Bacteria[superkingdom]|Firmicutes[phylum]|Clostridia[class]|Clostridiales[order]|Lachnospiraceae[family]|Lachnospira[genus]|Lachnospira multipara[species]
OTU_62;size=8354	2.00E-126	91.84	37658	Bacteria[superkingdom]|Firmicutes[phylum]|Clostridia[class]|Clostridiales[order]|Lachnospiraceae[family]|Lachnoclostridium[genus]|[Clostridium] populeti[species]
OTU_62;size=8354	6.00E-126	91.62	116085	Bacteria[superkingdom]|Firmicutes[phylum]|Clostridia[class]|Clostridiales[order]|Lachnospiraceae[family]|Coprococcus[genus]|Coprococcus catus[species]
OTU_62;size=8354	7.00E-125	92.14	28052	Bacteria[superkingdom]|Firmicutes[phylum]|Clostridia[class]|Clostridiales[order]|Lachnospiraceae[family]|Lachnospira[genus]|Lachnospira pectinoschiza[species]
OTU_62;size=8354	7.00E-125	91.52	66219	Bacteria[superkingdom]|Firmicutes[phylum]|Clostridia[class]|Clostridiales[order]|Lachnospiraceae[family]|Lachnoclostridium[genus]|Lachnoclostridium phytofermentans[species]
OTU_62;size=8354	7.00E-125	92.72	384636	Bacteria[superkingdom]|Bacteroidetes[phylum]|Bacteroidia[class]|Bacteroidales[order]|Bacteroidaceae[family]|Bacteroides[genus]|Bacteroides xylanolyticus[species]
OTU_62;size=8354	7.00E-125	92.72	1286362	Bacteria[superkingdom]|Firmicutes[phylum]|Clostridia[class]|Clostridiales[order]|Lachnospiraceae[family]|Lachnoclostridium[genus]|[Clostridium] celerecrescens[species]
OTU_62;size=8354	7.00E-125	92.72	1286362	Bacteria[superkingdom]|Firmicutes[phylum]|Clostridia[class]|Clostridiales[order]|Lachnospiraceae[family]|Lachnoclostridium[genus]|[Clostridium] celerecrescens[species]
OTU_62;size=8354	7.00E-125	92.7	253257	Bacteria[superkingdom]|Firmicutes[phylum]|Clostridia[class]|Clostridiales[order]|Lachnospiraceae[family]|Lachnoclostridium[genus]|[Clostridium] amygdalinum[species]
OTU_62;size=8354	7.00E-125	92.72	1297793	Bacteria[superkingdom]|Firmicutes[phylum]|Clostridia[class]|Clostridiales[order]|Lachnospiraceae[family]|Lachnoclostridium[genus]|[Clostridium] sphenoides[species]
OTU_62;size=8354	7.00E-125	91.52	115544	Bacteria[superkingdom]|Firmicutes[phylum]|Clostridia[class]|Clostridiales[order]|Lachnospiraceae[family]|Parasporobacterium[genus]|Parasporobacterium paucivorans[species]
OTU_62;size=8354	7.00E-125	92.72	94868	Bacteria[superkingdom]|Firmicutes[phylum]|Clostridia[class]|Clostridiales[order]|Lachnospiraceae[family]|Lachnoclostridium[genus]|[Clostridium] algidixylanolyticum[species]
OTU_62;size=8354	7.00E-125	92.7	1286820	Bacteria[superkingdom]|Firmicutes[phylum]|Clostridia[class]|Clostridiales[order]|Lachnospiraceae[family]|Lachnoclostridium[genus]|[Clostridium] methoxybenzovorans[species]
OTU_62;size=8354	7.00E-125	92.72	58134	Bacteria[superkingdom]|Firmicutes[phylum]|Clostridia[class]|Clostridiales[order]|Lachnospiraceae[family]|Lachnoclostridium[genus]|[Desulfotomaculum] guttoideum[species]
OTU_63;size=7993	1.00E-172	100	515620	Bacteria[superkingdom]|Firmicutes[phylum]|Clostridia[class]|Clostridiales[order]|Eubacteriaceae[family]|Eubacterium[genus]|[Eubacterium] eligens[species]
OTU_63;size=7993	3.00E-149	95.78	706562	Bacteria[superkingdom]|Firmicutes[phylum]|Bacilli[class]|Lactobacillales[order]|Lactobacillaceae[family]|Lactobacillus[genus]|Lactobacillus rogosae[species]
OTU_63;size=7993	3.00E-144	94.83	39479	Bacteria[superkingdom]|Firmicutes[phylum]|Clostridia[class]|Clostridiales[order]|Lachnospiraceae[family]|Lachnoclostridium[genus]|[Clostridium] herbivorans[species]
OTU_63;size=7993	1.00E-142	94.58	1282887	Bacteria[superkingdom]|Firmicutes[phylum]|Clostridia[class]|Clostridiales[order]|Lachnospiraceae[family]|Lachnospira[genus]|Lachnospira multipara[species]
OTU_63;size=7993	4.00E-142	93.99	28052	Bacteria[superkingdom]|Firmicutes[phylum]|Clostridia[class]|Clostridiales[order]|Lachnospiraceae[family]|Lachnospira[genus]|Lachnospira pectinoschiza[species]
OTU_63;size=7993	1.00E-137	93.62	39497	Bacteria[superkingdom]|Firmicutes[phylum]|Clostridia[class]|Clostridiales[order]|Eubacteriaceae[family]|Eubacterium[genus]|Eubacterium xylanophilum[species]
OTU_63;size=7993	6.00E-136	93.37	384638	Bacteria[superkingdom]|Firmicutes[phylum]|Clostridia[class]|Clostridiales[order]|xxxx[family]|xxxx[genus]|[Bacteroides] pectinophilus[species]
OTU_63;size=7993	6.00E-136	94.64	290052	Bacteria[superkingdom]|Firmicutes[phylum]|Clostridia[class]|Clostridiales[order]|Ruminococcaceae[family]|Acetivibrio[genus]|Acetivibrio ethanolgignens[species]
OTU_63;size=7993	2.00E-135	93.62	645466	Bacteria[superkingdom]|Firmicutes[phylum]|Clostridia[class]|Clostridiales[order]|Lachnospiraceae[family]|Anaerostipes[genus]|Anaerostipes butyraticus[species]
OTU_63;size=7993	2.00E-135	93.62	645466	Bacteria[superkingdom]|Firmicutes[phylum]|Clostridia[class]|Clostridiales[order]|Lachnospiraceae[family]|Anaerostipes[genus]|Anaerostipes butyraticus[species]
OTU_63;size=7993	2.00E-135	93.64	105841	Bacteria[superkingdom]|Firmicutes[phylum]|Clostridia[class]|Clostridiales[order]|Lachnospiraceae[family]|Anaerostipes[genus]|Anaerostipes caccae[species]
OTU_63;size=7993	9.00E-134	93.31	39495	Bacteria[superkingdom]|Firmicutes[phylum]|Clostridia[class]|Clostridiales[order]|Eubacteriaceae[family]|Eubacterium[genus]|Eubacterium uniforme[species]
OTU_63;size=7993	4.00E-132	93.03	649756	Bacteria[superkingdom]|Firmicutes[phylum]|Clostridia[class]|Clostridiales[order]|Lachnospiraceae[family]|Anaerostipes[genus]|Anaerostipes hadrus[species]
OTU_63;size=7993	4.00E-132	94.01	45851	Bacteria[superkingdom]|Firmicutes[phylum]|Clostridia[class]|Clostridiales[order]|Lachnospiraceae[family]|Butyrivibrio[genus]|Butyrivibrio crossotus[species]
OTU_63;size=7993	4.00E-132	94.01	154046	Bacteria[superkingdom]|Firmicutes[phylum]|Clostridia[class]|Clostridiales[order]|Clostridiaceae[family]|Hungatella[genus]|Hungatella hathewayi[species]
OTU_63;size=7993	4.00E-132	93.01	37658	Bacteria[superkingdom]|Firmicutes[phylum]|Clostridia[class]|Clostridiales[order]|Lachnospiraceae[family]|Lachnoclostridium[genus]|[Clostridium] populeti[species]
OTU_63;size=7993	2.00E-130	92.73	649756	Bacteria[superkingdom]|Firmicutes[phylum]|Clostridia[class]|Clostridiales[order]|Lachnospiraceae[family]|Anaerostipes[genus]|Anaerostipes hadrus[species]
OTU_63;size=7993	2.00E-130	92.73	649756	Bacteria[superkingdom]|Firmicutes[phylum]|Clostridia[class]|Clostridiales[order]|Lachnospiraceae[family]|Anaerostipes[genus]|Anaerostipes hadrus[species]
OTU_63;size=7993	3.00E-129	92.4	1462919	Bacteria[superkingdom]|Firmicutes[phylum]|Clostridia[class]|Clostridiales[order]|Lachnospiraceae[family]|Mobilitalea[genus]|Mobilitalea sibirica[species]
OTU_63;size=7993	9.00E-129	93.38	1096246	Bacteria[superkingdom]|Firmicutes[phylum]|Clostridia[class]|Clostridiales[order]|Clostridiaceae[family]|Hungatella[genus]|Hungatella effluvii[species]
OTU_63;size=7993	9.00E-129	92.4	33043	Bacteria[superkingdom]|Firmicutes[phylum]|Clostridia[class]|Clostridiales[order]|Lachnospiraceae[family]|Coprococcus[genus]|Coprococcus eutactus[species]
OTU_63;size=7993	9.00E-129	92.88	69825	Bacteria[superkingdom]|Firmicutes[phylum]|Clostridia[class]|Clostridiales[order]|Lachnospiraceae[family]|Lachnoclostridium[genus]|[Clostridium] indolis[species]
OTU_63;size=7993	3.00E-128	93.08	116085	Bacteria[superkingdom]|Firmicutes[phylum]|Clostridia[class]|Clostridiales[order]|Lachnospiraceae[family]|Coprococcus[genus]|Coprococcus catus[species]
OTU_63;size=7993	1.00E-127	93.08	84030	Bacteria[superkingdom]|Firmicutes[phylum]|Clostridia[class]|Clostridiales[order]|Lachnospiraceae[family]|Lachnoclostridium[genus]|[Clostridium] saccharolyticum[species]
OTU_63;size=7993	1.00E-127	93.08	84030	Bacteria[superkingdom]|Firmicutes[phylum]|Clostridia[class]|Clostridiales[order]|Lachnospiraceae[family]|Lachnoclostridium[genus]|[Clostridium] saccharolyticum[species]
OTU_63;size=7993	1.00E-127	92.35	33043	Bacteria[superkingdom]|Firmicutes[phylum]|Clostridia[class]|Clostridiales[order]|Lachnospiraceae[family]|Coprococcus[genus]|Coprococcus eutactus[species]
OTU_63;size=7993	4.00E-127	92.35	29364	Bacteria[superkingdom]|Firmicutes[phylum]|Clostridia[class]|Clostridiales[order]|Lachnospiraceae[family]|Lachnoclostridium[genus]|[Clostridium] polysaccharolyticum[species]
OTU_63;size=7993	4.00E-127	92.57	253257	Bacteria[superkingdom]|Firmicutes[phylum]|Clostridia[class]|Clostridiales[order]|Lachnospiraceae[family]|Lachnoclostridium[genus]|[Clostridium] amygdalinum[species]
OTU_63;size=7993	4.00E-127	92.57	1286820	Bacteria[superkingdom]|Firmicutes[phylum]|Clostridia[class]|Clostridiales[order]|Lachnospiraceae[family]|Lachnoclostridium[genus]|[Clostridium] methoxybenzovorans[species]
OTU_63;size=7993	6.00E-126	92.77	1286362	Bacteria[superkingdom]|Firmicutes[phylum]|Clostridia[class]|Clostridiales[order]|Lachnospiraceae[family]|Lachnoclostridium[genus]|[Clostridium] celerecrescens[species]
OTU_64;size=7901	9.00E-169	99.7	154288	Bacteria[superkingdom]|Firmicutes[phylum]|Erysipelotrichia[class]|Erysipelotrichales[order]|Erysipelotrichaceae[family]|Turicibacter[genus]|Turicibacter sanguinis[species]
OTU_64;size=7901	2.00E-141	94.58	574376	Bacteria[superkingdom]|Firmicutes[phylum]|Bacilli[class]|Bacillales[order]|Bacillaceae[family]|Bacillus[genus]|Bacillus manliponensis[species]
OTU_64;size=7901	7.00E-140	94.28	155322	Bacteria[superkingdom]|Firmicutes[phylum]|Bacilli[class]|Bacillales[order]|Bacillaceae[family]|Bacillus[genus]|Bacillus toyonensis[species]
OTU_64;size=7901	7.00E-140	94.28	527021	Bacteria[superkingdom]|Firmicutes[phylum]|Bacilli[class]|Bacillales[order]|Bacillaceae[family]|Bacillus[genus]|Bacillus thuringiensis[species]
OTU_64;size=7901	7.00E-140	94.28	315730	Bacteria[superkingdom]|Firmicutes[phylum]|Bacilli[class]|Bacillales[order]|Bacillaceae[family]|Bacillus[genus]|Bacillus weihenstephanensis[species]
OTU_64;size=7901	7.00E-140	94.28	198094	Bacteria[superkingdom]|Firmicutes[phylum]|Bacilli[class]|Bacillales[order]|Bacillaceae[family]|Bacillus[genus]|Bacillus anthracis[species]
OTU_64;size=7901	7.00E-140	94.28	1392	Bacteria[superkingdom]|Firmicutes[phylum]|Bacilli[class]|Bacillales[order]|Bacillaceae[family]|Bacillus[genus]|Bacillus anthracis[species]
OTU_64;size=7901	7.00E-140	94.28	1392	Bacteria[superkingdom]|Firmicutes[phylum]|Bacilli[class]|Bacillales[order]|Bacillaceae[family]|Bacillus[genus]|Bacillus anthracis[species]
OTU_64;size=7901	7.00E-140	94.28	226900	Bacteria[superkingdom]|Firmicutes[phylum]|Bacilli[class]|Bacillales[order]|Bacillaceae[family]|Bacillus[genus]|Bacillus cereus[species]
OTU_64;size=7901	7.00E-140	94.28	64104	Bacteria[superkingdom]|Firmicutes[phylum]|Bacilli[class]|Bacillales[order]|Bacillaceae[family]|Bacillus[genus]|Bacillus pseudomycoides[species]
OTU_64;size=7901	7.00E-140	94.28	1405;86662	Bacteria[superkingdom]|Firmicutes[phylum]|Bacilli[class]|Bacillales[order]|Bacillaceae[family]|Bacillus[genus]|Bacillus mycoides[species]
OTU_64;size=7901	7.00E-140	94.28	1396	Bacteria[superkingdom]|Firmicutes[phylum]|Bacilli[class]|Bacillales[order]|Bacillaceae[family]|Bacillus[genus]|Bacillus cereus[species]
OTU_64;size=7901	7.00E-140	94.28	574375	Bacteria[superkingdom]|Firmicutes[phylum]|Bacilli[class]|Bacillales[order]|Bacillaceae[family]|Bacillus[genus]|Bacillus gaemokensis[species]
OTU_64;size=7901	7.00E-140	94.28	1428	Bacteria[superkingdom]|Firmicutes[phylum]|Bacilli[class]|Bacillales[order]|Bacillaceae[family]|Bacillus[genus]|Bacillus thuringiensis[species]
OTU_64;size=7901	7.00E-140	94.28	1405	Bacteria[superkingdom]|Firmicutes[phylum]|Bacilli[class]|Bacillales[order]|Bacillaceae[family]|Bacillus[genus]|Bacillus mycoides[species]
OTU_64;size=7901	7.00E-140	94.28	1396	Bacteria[superkingdom]|Firmicutes[phylum]|Bacilli[class]|Bacillales[order]|Bacillaceae[family]|Bacillus[genus]|Bacillus cereus[species]
OTU_64;size=7901	7.00E-140	94.28	1396	Bacteria[superkingdom]|Firmicutes[phylum]|Bacilli[class]|Bacillales[order]|Bacillaceae[family]|Bacillus[genus]|Bacillus cereus[species]
OTU_64;size=7901	7.00E-140	94.28	226900	Bacteria[superkingdom]|Firmicutes[phylum]|Bacilli[class]|Bacillales[order]|Bacillaceae[family]|Bacillus[genus]|Bacillus cereus[species]
OTU_64;size=7901	7.00E-140	94.28	1428	Bacteria[superkingdom]|Firmicutes[phylum]|Bacilli[class]|Bacillales[order]|Bacillaceae[family]|Bacillus[genus]|Bacillus thuringiensis[species]
OTU_64;size=7901	7.00E-140	94.28	1392	Bacteria[superkingdom]|Firmicutes[phylum]|Bacilli[class]|Bacillales[order]|Bacillaceae[family]|Bacillus[genus]|Bacillus anthracis[species]
OTU_64;size=7901	7.00E-140	94.28	86662	Bacteria[superkingdom]|Firmicutes[phylum]|Bacilli[class]|Bacillales[order]|Bacillaceae[family]|Bacillus[genus]|Bacillus weihenstephanensis[species]
OTU_64;size=7901	7.00E-140	94.28	1405	Bacteria[superkingdom]|Firmicutes[phylum]|Bacilli[class]|Bacillales[order]|Bacillaceae[family]|Bacillus[genus]|Bacillus mycoides[species]
OTU_64;size=7901	7.00E-140	94.28	64104	Bacteria[superkingdom]|Firmicutes[phylum]|Bacilli[class]|Bacillales[order]|Bacillaceae[family]|Bacillus[genus]|Bacillus pseudomycoides[species]
OTU_64;size=7901	7.00E-140	94.28	1428	Bacteria[superkingdom]|Firmicutes[phylum]|Bacilli[class]|Bacillales[order]|Bacillaceae[family]|Bacillus[genus]|Bacillus thuringiensis[species]
OTU_64;size=7901	7.00E-140	94.28	1396	Bacteria[superkingdom]|Firmicutes[phylum]|Bacilli[class]|Bacillales[order]|Bacillaceae[family]|Bacillus[genus]|Bacillus cereus[species]
OTU_64;size=7901	3.00E-138	93.98	1202712	Bacteria[superkingdom]|Firmicutes[phylum]|Bacilli[class]|Bacillales[order]|Bacillaceae[family]|Lysinibacillus[genus]|Lysinibacillus chungkukjangi[species]
OTU_64;size=7901	3.00E-138	93.98	1384057	Bacteria[superkingdom]|Firmicutes[phylum]|Bacilli[class]|Bacillales[order]|Bacillaceae[family]|Lysinibacillus[genus]|Lysinibacillus sinduriensis[species]
OTU_64;size=7901	2.00E-136	93.67	1173107	Bacteria[superkingdom]|Firmicutes[phylum]|Bacilli[class]|Bacillales[order]|Bacillaceae[family]|Lysinibacillus[genus]|Lysinibacillus tabacifolii[species]
OTU_64;size=7901	2.00E-136	93.67	1293441	Bacteria[superkingdom]|Firmicutes[phylum]|Bacilli[class]|Bacillales[order]|Bacillaceae[family]|Lysinibacillus[genus]|Lysinibacillus contaminans[species]
OTU_64;size=7901	2.00E-136	93.67	444177	Bacteria[superkingdom]|Firmicutes[phylum]|Bacilli[class]|Bacillales[order]|Bacillaceae[family]|Lysinibacillus[genus]|Lysinibacillus sphaericus[species]
OTU_65;size=7845	1.00E-87	85.53	1276246	Bacteria[superkingdom]|Tenericutes[phylum]|Mollicutes[class]|Entomoplasmatales[order]|Spiroplasmataceae[family]|Spiroplasma[genus]|Spiroplasma culicicola[species]
OTU_65;size=7845	1.00E-87	85.53	216935	Bacteria[superkingdom]|Tenericutes[phylum]|Mollicutes[class]|Entomoplasmatales[order]|Spiroplasmataceae[family]|Spiroplasma[genus]|Spiroplasma culicicola[species]
OTU_65;size=7845	3.00E-84	84.91	216947	Bacteria[superkingdom]|Tenericutes[phylum]|Mollicutes[class]|Entomoplasmatales[order]|Spiroplasmataceae[family]|Spiroplasma[genus]|Spiroplasma velocicrescens[species]
OTU_65;size=7845	3.00E-84	84.91	216932	Bacteria[superkingdom]|Tenericutes[phylum]|Mollicutes[class]|Entomoplasmatales[order]|Spiroplasmataceae[family]|Spiroplasma[genus]|Spiroplasma chinense[species]
OTU_65;size=7845	4.00E-83	84.74	216874	Bacteria[superkingdom]|Tenericutes[phylum]|Mollicutes[class]|Entomoplasmatales[order]|Entomoplasmataceae[family]|Mesoplasma[genus]|Mesoplasma corruscae[species]
OTU_65;size=7845	5.00E-82	84.29	1503	Bacteria[superkingdom]|Firmicutes[phylum]|Clostridia[class]|Clostridiales[order]|xxxx[family]|Gottschalkia[genus]|[Clostridium] purinilyticum[species]
OTU_65;size=7845	2.00E-81	84.47	324078	Bacteria[superkingdom]|Tenericutes[phylum]|Mollicutes[class]|Entomoplasmatales[order]|Entomoplasmataceae[family]|Mesoplasma[genus]|Mesoplasma coleopterae[species]
OTU_65;size=7845	2.00E-81	84.47	2151	Bacteria[superkingdom]|Tenericutes[phylum]|Mollicutes[class]|Entomoplasmatales[order]|Entomoplasmataceae[family]|Mesoplasma[genus]|Mesoplasma florum[species]
OTU_65;size=7845	2.00E-81	84.47	2151	Bacteria[superkingdom]|Tenericutes[phylum]|Mollicutes[class]|Entomoplasmatales[order]|Entomoplasmataceae[family]|Mesoplasma[genus]|Mesoplasma florum[species]
OTU_65;size=7845	2.00E-81	84.47	219745	Bacteria[superkingdom]|Tenericutes[phylum]|Mollicutes[class]|Entomoplasmatales[order]|Entomoplasmataceae[family]|Mesoplasma[genus]|Mesoplasma tabanidae[species]
OTU_65;size=7845	2.00E-81	84.47	217215	Bacteria[superkingdom]|Tenericutes[phylum]|Mollicutes[class]|Entomoplasmatales[order]|Entomoplasmataceae[family]|Mesoplasma[genus]|Mesoplasma grammopterae[species]
OTU_65;size=7845	2.00E-81	84.47	2149	Bacteria[superkingdom]|Tenericutes[phylum]|Mollicutes[class]|Entomoplasmatales[order]|Entomoplasmataceae[family]|Mesoplasma[genus]|Mesoplasma entomophilum[species]
OTU_65;size=7845	2.00E-81	84.47	265311	Bacteria[superkingdom]|Tenericutes[phylum]|Mollicutes[class]|Entomoplasmatales[order]|Entomoplasmataceae[family]|Mesoplasma[genus]|Mesoplasma florum[species]
OTU_65;size=7845	6.00E-81	84.42	2114	Bacteria[superkingdom]|Tenericutes[phylum]|Mollicutes[class]|Entomoplasmatales[order]|Entomoplasmataceae[family]|Entomoplasma[genus]|Entomoplasma ellychniae[species]
OTU_65;size=7845	6.00E-81	84.23	1034346	Bacteria[superkingdom]|Firmicutes[phylum]|Erysipelotrichia[class]|Erysipelotrichales[order]|Erysipelotrichaceae[family]|Dielma[genus]|Dielma fastidiosa[species]
OTU_65;size=7845	6.00E-81	84.38	2139	Bacteria[superkingdom]|Tenericutes[phylum]|Mollicutes[class]|Entomoplasmatales[order]|Spiroplasmataceae[family]|Spiroplasma[genus]|Spiroplasma clarkii[species]
OTU_65;size=7845	6.00E-81	84.28	264637	Bacteria[superkingdom]|Tenericutes[phylum]|Mollicutes[class]|Acholeplasmatales[order]|Acholeplasmataceae[family]|Acholeplasma[genus]|Acholeplasma morum[species]
OTU_65;size=7845	6.00E-81	84.42	69473	Bacteria[superkingdom]|Tenericutes[phylum]|Mollicutes[class]|Acholeplasmatales[order]|Acholeplasmataceae[family]|Acholeplasma[genus]|Acholeplasma vituli[species]
OTU_65;size=7845	8.00E-80	84.16	81459	Bacteria[superkingdom]|Tenericutes[phylum]|Mollicutes[class]|Entomoplasmatales[order]|Entomoplasmataceae[family]|Entomoplasma[genus]|Entomoplasma melaleucae[species]
OTU_65;size=7845	8.00E-80	84.16	216427	Bacteria[superkingdom]|Tenericutes[phylum]|Mollicutes[class]|Entomoplasmatales[order]|Entomoplasmataceae[family]|Mesoplasma[genus]|Mesoplasma chauliocola[species]
OTU_65;size=7845	3.00E-79	84.01	362837	Bacteria[superkingdom]|Tenericutes[phylum]|Mollicutes[class]|Entomoplasmatales[order]|Spiroplasmataceae[family]|Spiroplasma[genus]|Spiroplasma cantharicola[species]
OTU_65;size=7845	3.00E-79	84.01	1276221	Bacteria[superkingdom]|Tenericutes[phylum]|Mollicutes[class]|Entomoplasmatales[order]|Spiroplasmataceae[family]|Spiroplasma[genus]|Spiroplasma diminutum[species]
OTU_65;size=7845	3.00E-79	90.13	37692	Bacteria[superkingdom]|Tenericutes[phylum]|Mollicutes[class]|Acholeplasmatales[order]|Acholeplasmataceae[family]|Candidatus Phytoplasma[genus]|Candidatus Phytoplasma mali[species]
OTU_65;size=7845	3.00E-79	84.01	216936	Bacteria[superkingdom]|Tenericutes[phylum]|Mollicutes[class]|Entomoplasmatales[order]|Spiroplasmataceae[family]|Spiroplasma[genus]|Spiroplasma diminutum[species]
OTU_65;size=7845	4.00E-78	87.69	293826	Bacteria[superkingdom]|Firmicutes[phylum]|Clostridia[class]|Clostridiales[order]|Clostridiaceae[family]|Alkaliphilus[genus]|Alkaliphilus metalliredigens[species]
OTU_65;size=7845	1.00E-77	83.75	866629	Bacteria[superkingdom]|Tenericutes[phylum]|Mollicutes[class]|Mycoplasmatales[order]|Mycoplasmataceae[family]|Mycoplasma[genus]|Mycoplasma leachii[species]
OTU_65;size=7845	1.00E-77	83.75	44101	Bacteria[superkingdom]|Tenericutes[phylum]|Mollicutes[class]|Mycoplasmatales[order]|Mycoplasmataceae[family]|Mycoplasma[genus]|Mycoplasma mycoides[species]
OTU_65;size=7845	1.00E-77	83.7	2142	Bacteria[superkingdom]|Tenericutes[phylum]|Mollicutes[class]|Entomoplasmatales[order]|Spiroplasmataceae[family]|Spiroplasma[genus]|Spiroplasma diabroticae[species]
OTU_65;size=7845	1.00E-77	83.7	81459	Bacteria[superkingdom]|Tenericutes[phylum]|Mollicutes[class]|Entomoplasmatales[order]|Entomoplasmataceae[family]|Entomoplasma[genus]|Entomoplasma melaleucae[species]
OTU_65;size=7845	1.00E-77	83.7	216937	Bacteria[superkingdom]|Tenericutes[phylum]|Mollicutes[class]|Entomoplasmatales[order]|Spiroplasmataceae[family]|Spiroplasma[genus]|Spiroplasma floricola[species]
OTU_66;size=7753	3.00E-124	91.49	44749	Bacteria[superkingdom]|Firmicutes[phylum]|Clostridia[class]|Clostridiales[order]|Ruminococcaceae[family]|Sporobacter[genus]|Sporobacter termitidis[species]
OTU_66;size=7753	2.00E-120	90.69	1121303	Bacteria[superkingdom]|Firmicutes[phylum]|Clostridia[class]|Clostridiales[order]|Ruminococcaceae[family]|Ruminiclostridium[genus]|[Clostridium] cellobioparum[species]
OTU_66;size=7753	1.00E-118	90.39	1121303	Bacteria[superkingdom]|Firmicutes[phylum]|Clostridia[class]|Clostridiales[order]|Ruminococcaceae[family]|Ruminiclostridium[genus]|[Clostridium] cellobioparum[species]
OTU_66;size=7753	1.00E-118	90.39	29371	Bacteria[superkingdom]|Firmicutes[phylum]|Clostridia[class]|Clostridiales[order]|Ruminococcaceae[family]|Ruminiclostridium[genus]|[Clostridium] termitidis[species]
OTU_66;size=7753	1.00E-117	90.12	47246	Bacteria[superkingdom]|Firmicutes[phylum]|Clostridia[class]|Clostridiales[order]|Ruminococcaceae[family]|Ruminiclostridium[genus]|[Clostridium] viride[species]
OTU_66;size=7753	6.00E-116	90.88	39484	Bacteria[superkingdom]|Firmicutes[phylum]|Clostridia[class]|Clostridiales[order]|Eubacteriaceae[family]|Eubacterium[genus]|Eubacterium desmolans[species]
OTU_66;size=7753	2.00E-115	89.79	501571	Bacteria[superkingdom]|Firmicutes[phylum]|Clostridia[class]|Clostridiales[order]|Clostridiaceae[family]|Butyricicoccus[genus]|Butyricicoccus pullicaecorum[species]
OTU_66;size=7753	3.00E-114	89.67	100176	Bacteria[superkingdom]|Firmicutes[phylum]|Clostridia[class]|Clostridiales[order]|Ruminococcaceae[family]|Papillibacter[genus]|Papillibacter cinnamivorans[species]
OTU_66;size=7753	1.00E-113	89.49	1521	Bacteria[superkingdom]|Firmicutes[phylum]|Clostridia[class]|Clostridiales[order]|Ruminococcaceae[family]|Ruminiclostridium[genus]|[Clostridium] cellulolyticum[species]
OTU_66;size=7753	1.00E-113	89.67	697329	Bacteria[superkingdom]|Firmicutes[phylum]|Clostridia[class]|Clostridiales[order]|Ruminococcaceae[family]|Ruminococcus[genus]|Ruminococcus albus[species]
OTU_66;size=7753	1.00E-113	89.49	48256	Bacteria[superkingdom]|Firmicutes[phylum]|Clostridia[class]|Clostridiales[order]|Ruminococcaceae[family]|Ruminiclostridium[genus]|[Clostridium] hungatei[species]
OTU_66;size=7753	1.00E-113	89.49	48256	Bacteria[superkingdom]|Firmicutes[phylum]|Clostridia[class]|Clostridiales[order]|Ruminococcaceae[family]|Ruminiclostridium[genus]|[Clostridium] hungatei[species]
OTU_66;size=7753	1.00E-113	89.49	48256	Bacteria[superkingdom]|Firmicutes[phylum]|Clostridia[class]|Clostridiales[order]|Ruminococcaceae[family]|Ruminiclostridium[genus]|[Clostridium] hungatei[species]
OTU_66;size=7753	1.00E-113	89.67	1264	Bacteria[superkingdom]|Firmicutes[phylum]|Clostridia[class]|Clostridiales[order]|Ruminococcaceae[family]|Ruminococcus[genus]|Ruminococcus albus[species]
OTU_66;size=7753	1.00E-113	89.67	697329	Bacteria[superkingdom]|Firmicutes[phylum]|Clostridia[class]|Clostridiales[order]|Ruminococcaceae[family]|Ruminococcus[genus]|Ruminococcus albus[species]
OTU_66;size=7753	1.00E-113	89.49	1499	Bacteria[superkingdom]|Firmicutes[phylum]|Clostridia[class]|Clostridiales[order]|Ruminococcaceae[family]|Ruminiclostridium[genus]|[Clostridium] josui[species]
OTU_66;size=7753	1.00E-113	89.49	253314	Bacteria[superkingdom]|Firmicutes[phylum]|Clostridia[class]|Clostridiales[order]|Ruminococcaceae[family]|Ruminiclostridium[genus]|[Clostridium] straminisolvens[species]
OTU_66;size=7753	1.00E-113	89.19	48256	Bacteria[superkingdom]|Firmicutes[phylum]|Clostridia[class]|Clostridiales[order]|Ruminococcaceae[family]|Ruminiclostridium[genus]|[Clostridium] hungatei[species]
[truncated: 39,487 more rows]
