# Supplementary material for: Antibiotic treatment for Tuberculosis induces a profound dysbiosis of the microbiome that persists long after therapy is completed
Source: Sci Rep. 2017 Sep 7;7:10767. doi: 10.1038/s41598-017-10346-6 (PMC5589918; doi:10.1038/s41598-017-10346-6)
Supplement: Supplementary file 5 — SI Table 4 [file 41598_2017_10346_MOESM5_ESM.xlsx]

## Sheet: adonis
Treatment vs LTBI									Cured vs LTBI
Unifrac	Df	SumsOfSqs	MeanSqs	F.Model	R2	Pr(>F)			Unifrac	Df	SumsOfSqs	MeanSqs	F.Model	R2	Pr(>F)
TB status	1	0.6349	0.6349	3.6433	0.07804	0.001			TB_status	1	0.2244	0.22436	1.33196	0.02997	0.117
age	1	0.1899	0.18991	1.0898	0.02334	0.297			age	1	0.1509	0.1509	0.89585	0.02016	0.579
sex	1	0.1663	0.16635	0.9546	0.02045	0.446			sex	1	0.2038	0.20378	1.20975	0.02722	0.197
Bray	Df	SumsOfSqs	MeanSqs	F.Model	R2	Pr(>F)			Bray	Df	SumsOfSqs	MeanSqs	F.Model	R2	Pr(>F)
TB status	1	0.6334	0.63336	1.93533	0.04266	0.019			TB_status	1	0.6184	0.6184	1.9496	0.04289	0.007
age	1	0.4702	0.47025	1.43693	0.03167	0.086			age	1	0.476	0.47602	1.5008	0.03301	0.067
sex	1	0.3261	0.32611	0.99648	0.02196	0.414			sex	1	0.3205	0.32053	1.0106	0.02223	0.407
Jaccard	Df	SumsOfSqs	MeanSqs	F.Model	R2	Pr(>F)			Jaccard	Df	SumsOfSqs	MeanSqs	F.Model	R2	Pr(>F)
TB status	1	0.6437	0.64369	1.63854	0.03652	0.007			TB_status	1	0.6223	0.6223	1.6069	0.0358	0.009
age	1	0.4901	0.49009	1.24754	0.0278	0.098			age	1	0.4925	0.49253	1.2718	0.02833	0.077
sex	1	0.3865	0.38645	0.98374	0.02192	0.457			sex	1	0.3907	0.39069	1.0089	0.02248	0.43
No TB vs LTBI (30 in each group, Haitian community controls)
Unifrac	Df	SumsOfSqs	MeanSqs	F.Model	R2	Pr(>F)
TB status	1	0.1204	0.12044	0.64947	0.00961	0.924
age	1	0.2398	0.23975	1.29284	0.01913	0.164
sex	1	0.1185	0.11848	0.63887	0.00945	0.938
Bray	Df	SumsOfSqs	MeanSqs	F.Model	R2	Pr(>F)
TB status	1	0.2616	0.26162	0.75282	0.01099	0.823
age	1	0.5901	0.5901	1.69801	0.02478	0.035
sex	1	0.3734	0.37338	1.0744	0.01568	0.296
Jaccard	Df	SumsOfSqs	MeanSqs	F.Model	R2	Pr(>F)
TB status	1	0.3423	0.34235	0.8399	0.01229	0.837
age	1	0.5894	0.58936	1.4459	0.02116	0.029
sex	1	0.4215	0.42155	1.0342	0.01514	0.337
